# Supplementary material for: Partial Hepatectomy Induced Long Noncoding RNA Inhibits Hepatocyte Proliferation during Liver Regeneration
Source: PLoS One. 2015 Jul 24;10(7):e0132798. doi: 10.1371/journal.pone.0132798 (PMC4514479; doi:10.1371/journal.pone.0132798)
Supplement: S1 Table — (XLSX) [file pone.0132798.s006.xlsx]

## Sheet: S1 Table
S1 Table. Differentially expressed mRNAs and lncRNAs during liver regeneration after PHx
ProbeID	Clustercut	Feature	Gene Name	GenBank Accession	Ensembl Gene	UniGene	EntrezGene	RefseqRNA	Description
IVGNm06208	1	mRNA	1110007A13Rik	NM_145955	ENSMUSG00000042105	Mm.58882	210711	NM_178641.5	RIKEN cDNA 1110007A13 gene
IVGNm33482	1	mRNA	1110034A24Rik	NM_027269	ENSMUSG00000020973	Mm.107180	109065	NM_027269.3	RIKEN cDNA 1110034A24 gene
IVGNm11029	1	mRNA	1110049F12Rik	BC052695		Mm.29131	66193		RIKEN cDNA 1110049F12 gene
IVGNm10267	1	mRNA	1110054O05Rik	AK012023		Mm.443220	66209		RIKEN cDNA 1110054O05 gene
IVGNm02753	1	mRNA	1110067D22Rik	AK004392	ENSMUSG00000042363	Mm.76694	216551	NM_173752.4	RIKEN cDNA 1110067D22 gene
IVGNm03496	1	mRNA	1200014J11Rik	AK166563	ENSMUSG00000020783	Mm.41903	66874	NM_025818.2	RIKEN cDNA 1200014J11 gene
IVGNm21984	1	mRNA	2310008H04Rik	AK170784		Mm.244703	224008		RIKEN cDNA 2310008H04 gene
IVGNm01016	1	mRNA	2310022K01Rik	AK009476	ENSMUSG00000036733	Mm.290410	71909	NM_133693.1	RIKEN cDNA 2310022K01 gene
IVGNm24441	1	mRNA	2410017P07Rik	NM_026643	ENSMUSG00000019813	Mm.338605	103268	NM_026643.3	RIKEN cDNA 2410017P07 gene
IVGNm21839	1	mRNA	2600005O03Rik	AK144502	ENSMUSG00000022422	Mm.277084	72107	NM_183089.2	RIKEN cDNA 2600005O03 gene
IVGNm10259	1	mRNA	2610002D18Rik	AK011279	ENSMUSG00000078521	Mm.141592	69885	NM_001081099.1	RIKEN cDNA 2610002D18 gene
IVGNm23878	1	mRNA	2610019P18Rik	NM_178612	ENSMUSG00000036968	Mm.24592	66455	NM_178612.4	RIKEN cDNA 2610019P18 gene
IVGNm32630	1	mRNA	2610036D13Rik	NM_029282	ENSMUSG00000027650	Mm.29068	75425	NM_029282.1	RIKEN cDNA 2610036D13 gene
IVGNm03751	1	mRNA	2610039C10Rik	AK011719	ENSMUSG00000022978	Mm.180363	66578	NM_025642.1	RIKEN cDNA 2610039C10 gene
IVGNm11937	1	mRNA	2700029M09Rik	BC042740		Mm.25263	72612		RIKEN cDNA 2700029M09 gene
IVGNm29351	1	mRNA	2810006K23Rik	BC046909	ENSMUSG00000047635	Mm.121658	72650	NM_028310.2	RIKEN cDNA 2810006K23 gene
IVGNm01789	1	mRNA	4632434I11Rik	BC066148	ENSMUSG00000030641	Mm.26468	74041	NM_001080995.1	RIKEN cDNA 4632434I11 gene
IVGNm00852	1	mRNA	4930422G04Rik	BC030185		Mm.274884	71643		RIKEN cDNA 4930422G04 gene
IVGNm31914	1	mRNA	4930422G04Rik	BC079891		Mm.274884	71643		RIKEN cDNA 4930422G04 gene
IVGNm17370	1	mRNA	4930503L19Rik	NM_172967		Mm.87470	269033		RIKEN cDNA 4930503L19 gene
IVGNm00643	1	mRNA	4930579G24Rik	AK137776	ENSMUSG00000027811	Mm.221520	75939		RIKEN cDNA 4930579G24 gene
IVGNm05242	1	mRNA	5730449L18Rik	NM_025677		Mm.379120	66637		RIKEN cDNA 5730449L18 gene
IVGNm28395	1	mRNA	5830417C01Rik	BC002200	ENSMUSG00000026502	Mm.440132	78825	NM_024282.3	RIKEN cDNA 5830417C01 gene
IVGNm11698	1	mRNA	5830418K08Rik	AK134513		Mm.218317	319675		RIKEN cDNA 5830418K08 gene
IVGNm33794	1	mRNA	5830483C08Rik	NM_177331	ENSMUSG00000051235	Mm.215295	209334	NM_177331.4	RIKEN cDNA 5830483C08 gene
IVGNm11049	1	mRNA	6230416J20Rik	BC068237		Mm.74730	230376		RIKEN cDNA 6230416J20 gene
IVGNm05455	1	mRNA	6430706D22Rik	NM_198652	ENSMUSG00000044783	Mm.384762	381280	NM_172505.4 NM_198652.1	RIKEN cDNA 6430706D22 gene
IVGNm32622	1	mRNA	8430406I07Rik	NM_028984	ENSMUSG00000027424	Mm.386817	74528	NM_028984.4	RIKEN cDNA 8430406I07 gene
IVGNm10425	1	mRNA	9430015G10Rik	AK029276		Mm.318925	230996		RIKEN cDNA 9430015G10 gene
IVGNm33355	1	mRNA	A030009H04Rik	NM_020591	ENSMUSG00000043419	Mm.5324	80515		RIKEN cDNA A030009H04 gene
IVGNm16389	1	mRNA	Abhd14a	NM_145919		Mm.268925	68644		Abhydrolase domain containing 14A
IVGNm14940	1	mRNA	Adh7	NM_009626	ENSMUSG00000055301	Mm.8473	11529	NM_009626.3	"Alcohol dehydrogenase 7 (class IV), mu or sigma polypeptide"
IVGNm33705	1	mRNA	Ahsa1	NM_146036	ENSMUSG00000021037	Mm.22626	217737	NM_146036.1	"AHA1, activator of heat shock protein ATPase homolog 1 (yeast)"
IVGNm17475	1	mRNA	AI314976	NM_207219		Mm.203943	106821		Expressed sequence AI314976
IVGNm23724	1	mRNA	Alms1	NM_145223	ENSMUSG00000063810	Mm.246967	236266	NM_145223.2	Alstrom syndrome 1 homolog (human)
IVGNm31200	1	mRNA	Ankrd32	BC083095		Mm.209730	105377		Ankyrin repeat domain 32
IVGNm33771	1	mRNA	Ankrd9	NM_175207	ENSMUSG00000037904	Mm.250989	74251	NM_175207.4	Ankyrin repeat domain 9
IVGNm18696	1	mRNA	Arhgap11a	AK027990	ENSMUSG00000041219	Mm.45753	228482	NM_181416.3	Rho GTPase activating protein 11A
IVGNm32460	1	mRNA	Arl6ip6	NM_022989	ENSMUSG00000026960	Mm.37623	65103	NM_022989.3	ADP-ribosylation factor-like 6 interacting protein 6
IVGNm05598	1	mRNA	Arntl	NM_007489	ENSMUSG00000055116	Mm.440371	11865	NM_007489.3	Aryl hydrocarbon receptor nuclear translocator-like
IVGNm24375	1	mRNA	Asf1a	NM_025541	ENSMUSG00000019857	Mm.272989	66403	NM_025541.3	ASF1 anti-silencing function 1 homolog A (S. cerevisiae)
IVGNm16083	1	mRNA	Asf1b	NM_024184	ENSMUSG00000005470	Mm.29680	66929	NM_024184.2	ASF1 anti-silencing function 1 homolog B (S. cerevisiae)
IVGNm06954	1	mRNA	Atad2	NM_027435	ENSMUSG00000022360	Mm.221758	70472	NM_027435.2	"ATPase family, AAA domain containing 2"
IVGNm22385	1	mRNA	Atp1b3	AK217181	ENSMUSG00000032412	Mm.424	11933	NM_007502.4	"ATPase, Na+/K+ transporting, beta 3 polypeptide"
IVGNm24268	1	mRNA	Atp6ap1	NM_018794	ENSMUSG00000019087	Mm.21961	54411	NM_018794.3	"ATPase, H+ transporting, lysosomal accessory protein 1"
IVGNm17266	1	mRNA	AW548124	NM_134117	ENSMUSG00000024247	Mm.311974	106522	NM_134117.1	Expressed sequence AW548124
IVGNm10003	1	mRNA	Bard1	AK145528	ENSMUSG00000026196	Mm.10764	12021	NM_007525.2	BRCA1 associated RING domain 1
IVGNm23267	1	mRNA	Baz1b	NM_011714	ENSMUSG00000002748	Mm.40331	22385	NM_011714.1	"Bromodomain adjacent to zinc finger domain, 1B"
IVGNm13367	1	mRNA	BC016495	AK050579	ENSMUSG00000037847	Mm.211595	225994	NM_145497.2	CDNA sequence BC016495
IVGNm19988	1	mRNA	Blm	AK137022	ENSMUSG00000030528	Mm.12932	12144	NM_001042527.1 NM_007550.3	Bloom syndrome homolog (human)
IVGNm03616	1	mRNA	Brca1	BC068303	ENSMUSG00000017146	Mm.244975	12189	NM_009764.2	Breast cancer 1
IVGNm23192	1	mRNA	Brca2	NM_009765	ENSMUSG00000041147	Mm.236256	12190	NM_001081001.1 NM_009765.2	Breast cancer 2
IVGNm23651	1	mRNA	Brdt	NM_054054	ENSMUSG00000029279	Mm.182836	114642	NM_001079873.1 NM_054054.2	"Bromodomain, testis-specific"
IVGNm05367	1	mRNA	C530043G21Rik	NM_145413		Mm.229107	215015		RIKEN cDNA C530043G21 gene
IVGNm23404	1	mRNA	Caln1	NM_021371	ENSMUSG00000060371	Mm.320206	140904	NM_021371.2 NM_181045.1	Calneuron 1
IVGNm23070	1	mRNA	Casp2	NM_007610	ENSMUSG00000029863	Mm.3921	12366	NM_007610.1	Caspase 2
IVGNm15056	1	mRNA	Casp8ap2	NM_011997	ENSMUSG00000028282	Mm.22279	26885	NM_011997.1	Caspase 8 associated protein 2
IVGNm21679	1	mRNA	Cbx5	AK083928	ENSMUSG00000009575	Mm.262059	12419	NM_001076789.1 NM_001110216.1 NM_007626.3	Chromobox homolog 5 (Drosophila HP1a)
IVGNm21992	1	mRNA	Cbx5	BC004707	ENSMUSG00000009575	Mm.262059	12419	NM_001076789.1 NM_001110216.1 NM_007626.3	Chromobox homolog 5 (Drosophila HP1a)
IVGNm22544	1	mRNA	Ccdc15	BC032924	ENSMUSG00000034303	Mm.390150	245902	NM_001081429.1	Coiled-coil domain containing 15
IVGNm14822	1	mRNA	Ccne2	NM_001037134	ENSMUSG00000028212	Mm.35867	12448	NM_001037134.1 NM_009830.3	Cyclin E2
IVGNm30105	1	mRNA	Cdc25a	AK142334	ENSMUSG00000032477	Mm.307103	12530	NM_007658.3	Cell division cycle 25 homolog A (S. pombe)
IVGNm02225	1	mRNA	Cdc25a	BB678421	ENSMUSG00000032477	Mm.307103	12530	NM_007658.3	Cell division cycle 25 homolog A (S. pombe)
IVGNm03479	1	mRNA	Cdc6	AK162669		Mm.20912	23834		Cell division cycle 6 homolog (S. cerevisiae)
IVGNm10841	1	mRNA	Cdc7	AK146009	ENSMUSG00000029283	Mm.20842	12545	NM_009863.2	Cell division cycle 7 (S. cerevisiae)
IVGNm33706	1	mRNA	Cdca7l	NM_146040	ENSMUSG00000021175	Mm.281149	217946	NM_146040.1	Cell division cycle associated 7 like
IVGNm24791	1	mRNA	Cdk2	NM_183417		Mm.111326	12566		Cyclin-dependent kinase 2
IVGNm24137	1	mRNA	Cdk4	NM_009870	ENSMUSG00000006728	Mm.6839	12567	NM_009870.2	Cyclin-dependent kinase 4
IVGNm14952	1	mRNA	Cdk6	NM_009873	ENSMUSG00000040274	Mm.389058	12571	NM_009873.2	Cyclin-dependent kinase 6
IVGNm16126	1	mRNA	Cdt1	NM_026014	ENSMUSG00000006585	Mm.21873	67177	NM_026014.3	Chromatin licensing and DNA replication factor 1
IVGNm23078	1	mRNA	Cenpc1	NM_007683	ENSMUSG00000029253	Mm.4649	12617	NM_007683.2	Centromere protein C1
IVGNm07277	1	mRNA	Cenpk	NM_181061		Mm.281498	60411		Centromere protein K
IVGNm16210	1	mRNA	Cenpn	NM_028131		Mm.23185	72155		Centromere protein N
IVGNm03902	1	mRNA	Cenpq	AK020761	ENSMUSG00000023919	Mm.9870	83815	NM_031863.3	Centromere protein Q
IVGNm17204	1	mRNA	Cenpq	NM_031863	ENSMUSG00000023919	Mm.9870	83815	NM_031863.3	Centromere protein Q
IVGNm12233	1	mRNA	Cfl2	AK020494	ENSMUSG00000062929	Mm.276826	12632	NM_007688.2	"Cofilin 2, muscle"
IVGNm16889	1	mRNA	Chaf1a	NM_013733		Mm.391010	27221		"Chromatin assembly factor 1, subunit A (p150)"
IVGNm17136	1	mRNA	Chaf1b	NM_028083	ENSMUSG00000022945	Mm.274222	110749	NM_028083.4	"Chromatin assembly factor 1, subunit B (p60)"
IVGNm15743	1	mRNA	Chek1	NM_007691	ENSMUSG00000032113	Mm.16753	12649	NM_007691.4	Checkpoint kinase 1 homolog (S. pombe)
IVGNm32634	1	mRNA	Ckap5	NM_029437	ENSMUSG00000040549	Mm.168478	75786	NM_029437.1	Cytoskeleton associated protein 5
IVGNm00775	1	mRNA	Clspn	AK161785	ENSMUSG00000042489	Mm.243962	269582	NM_175554.3	Claspin homolog (Xenopus laevis)
IVGNm20010	1	mRNA	Cnnm2	AK139669	ENSMUSG00000064105	Mm.306903	94219	NM_001102471.1 NM_033569.3	Cyclin M2
IVGNm33459	1	mRNA	Cntd1	NM_026562	ENSMUSG00000078653	Mm.262369	68107	NM_026562.2	Cyclin N-terminal domain containing 1
IVGNm24016	1	mRNA	Cry1	NM_007771	ENSMUSG00000020038	Mm.26237	12952	NM_007771.3	Cryptochrome 1 (photolyase-like)
IVGNm32875	1	mRNA	Cstf3	NM_177253		Mm.439826	228410		"Cleavage stimulation factor, 3' pre-RNA, subunit 3"
IVGNm24875	1	mRNA	D10627	NM_001013379		Mm.334577	234358		CDNA sequence D10627
IVGNm12537	1	mRNA	D430020J02Rik	AK085944		Mm.390543	319545		RIKEN cDNA D430020J02 gene
IVGNm15861	1	mRNA	Dapk2	NM_010019	ENSMUSG00000032380	Mm.335252	13143	NM_010019.2	Death-associated kinase 2
IVGNm16273	1	mRNA	Dbr1	NM_031403	ENSMUSG00000032469	Mm.31324	83703	NM_031403.3	Debranching enzyme homolog 1 (S. cerevisiae)
IVGNm23090	1	mRNA	Dck	NM_007832	ENSMUSG00000029366	Mm.298892	13178	NM_007832.4	Deoxycytidine kinase
IVGNm22254	1	mRNA	Dna2l	AK129051	ENSMUSG00000036875	Mm.21492	327762	NM_177372.2	DNA2 DNA replication helicase 2-like (yeast)
IVGNm07100	1	mRNA	Dnajc9	NM_134081	ENSMUSG00000021811	Mm.2871	108671	NM_134081.4	"DnaJ (Hsp40) homolog, subfamily C, member 9"
IVGNm16988	1	mRNA	Donson	NM_021720	ENSMUSG00000022960	Mm.328698	60364	NM_021720.1	Downstream neighbor of SON
IVGNm32650	1	mRNA	Dtl	NM_029766		Mm.189102	76843		Denticleless homolog (Drosophila)
IVGNm16559	1	mRNA	E130303B06Rik	NM_198299		Mm.276087	102124		RIKEN cDNA E130303B06 gene
IVGNm05914	1	mRNA	Eed	NM_021876	ENSMUSG00000030619	Mm.380914	13626	NM_021876.2	Embryonic ectoderm development
IVGNm15716	1	mRNA	EG624855	NM_001037922	ENSMUSG00000062687	Mm.390061	624855	NM_001037922.2	"Predicted gene, EG624855"
IVGNm18766	1	mRNA	Elmo2	AK038455	ENSMUSG00000017670	Mm.35064	140579	NM_080287.2 NM_207705.1 NM_207706.1	"Engulfment and cell motility 2, ced-12 homolog (C. elegans)"
IVGNm23095	1	mRNA	Eln	NM_007925	ENSMUSG00000029675	Mm.275320	13717	NM_007925.3	Elastin
IVGNm33800	1	mRNA	Eme1	NM_177752	ENSMUSG00000039055	Mm.358937	268465	NM_177752.4	Essential meiotic endonuclease 1 homolog 1 (S. pombe)
IVGNm30268	1	mRNA	Ercc6l	BC037660	ENSMUSG00000051220	Mm.31911	236930	NM_146235.2	Excision repair cross-complementing rodent repair deficiency complementation group 6 - like
IVGNm31486	1	mRNA	Erlin1	AK133557	ENSMUSG00000025198	Mm.279865	226144	NM_145502.2	ER lipid raft associated 1
IVGNm03017	1	mRNA	Etaa1	AK034138	ENSMUSG00000016984	Mm.178684	68145	NM_026576.2	Ewing's tumor-associated antigen 1
IVGNm24437	1	mRNA	Etaa1	NM_026576	ENSMUSG00000016984	Mm.178684	68145	NM_026576.2	Ewing's tumor-associated antigen 1
IVGNm32358	1	mRNA	Exo1	NM_012012	ENSMUSG00000039748	Mm.283046	26909	NM_012012.3	Exonuclease 1
IVGNm11206	1	mRNA	Exosc6	AK012102		Mm.334810	72544		Exosome component 6
IVGNm00418	1	mRNA	Exosc8	AK047257	ENSMUSG00000027752	Mm.29253	69639	NM_027148.2	Exosome component 8
IVGNm32574	1	mRNA	Exosc8	NM_027148	ENSMUSG00000027752	Mm.29253	69639	NM_027148.2	Exosome component 8
IVGNm23100	1	mRNA	Ezh2	NM_007971	ENSMUSG00000029687	Mm.246688	14056	NM_007971.1	Enhancer of zeste homolog 2 (Drosophila)
IVGNm10928	1	mRNA	F730047E07Rik	AK164069	ENSMUSG00000045751	Mm.120919	212377	NM_199467.1	RIKEN cDNA F730047E07 gene
IVGNm15658	1	mRNA	F730047E07Rik	NM_199467	ENSMUSG00000045751	Mm.120919	212377	NM_199467.1	RIKEN cDNA F730047E07 gene
IVGNm12498	1	mRNA	Fancc	AK080697	ENSMUSG00000021461	Mm.126106	14088	NM_001042673.1 NM_007985.2	"Fanconi anemia, complementation group C"
IVGNm19571	1	mRNA	Fancd2	AK019136	ENSMUSG00000034023	Mm.160061	211651	NM_001033244.2	"Fanconi anemia, complementation group D2"
IVGNm12430	1	mRNA	Fancm	AK050832	ENSMUSG00000055884	Mm.374847	104806	NM_178912.3	"Fanconi anemia, complementation group M"
IVGNm04712	1	mRNA	Fen1	AK211794	ENSMUSG00000024742	Mm.2952	14156	NM_007999.3	Flap structure specific endonuclease 1
IVGNm27685	1	mRNA	Gins1	AK013116	ENSMUSG00000027454	Mm.271603	69270		GINS complex subunit 1 (Psf1 homolog)
IVGNm11792	1	mRNA	Gins3	AK146574	ENSMUSG00000031669	Mm.35546	78833	NM_030198.3	GINS complex subunit 3 (Psf3 homolog)
IVGNm24976	1	mRNA	Gnaq	NM_008139	ENSMUSG00000024639	Mm.439701	14682	NM_008139.5	"Guanine nucleotide binding protein, alpha q polypeptide"
IVGNm20217	1	mRNA	Gpr19	BC050187	ENSMUSG00000032641	Mm.4787	14760	NM_008157.1	G protein-coupled receptor 19
IVGNm05629	1	mRNA	Gpr19	NM_008157	ENSMUSG00000032641	Mm.4787	14760	NM_008157.1	G protein-coupled receptor 19
IVGNm33182	1	mRNA	Gsg2	NM_010353	ENSMUSG00000050107	Mm.42045	14841	NM_010353.1	Germ cell-specific gene 2
IVGNm27682	1	mRNA	Gtf3c5	AK012559	ENSMUSG00000026816	Mm.274120	70239	NM_148928.2	"General transcription factor IIIC, polypeptide 5"
IVGNm15877	1	mRNA	H2afx	NM_010436	ENSMUSG00000049932	Mm.245931	15270	NM_010436.2	"H2A histone family, member X"
IVGNm32529	1	mRNA	Hat1	NM_026115		Mm.272472	107435		Histone aminotransferase 1
IVGNm24984	1	mRNA	Hells	NM_008234	ENSMUSG00000025001	Mm.57223	15201	NM_008234.3	"Helicase, lymphoid specific"
IVGNm33779	1	mRNA	Hist1h2ab	NM_175660	ENSMUSG00000061615	Mm.423402	319172	NM_175660.2	"Histone cluster 1, H2ab"
IVGNm24045	1	mRNA	Hmgb3	NM_008253	ENSMUSG00000015217	Mm.336087	15354	NM_008253.3	High mobility group box 3
IVGNm00293	1	mRNA	Hs2st1	AK032527	ENSMUSG00000040151	Mm.12863	23908	NM_011828.2	Heparan sulfate 2-O-sulfotransferase 1
IVGNm16690	1	mRNA	Hsp90ab1	NM_008302	ENSMUSG00000023944	Mm.2180	15516	NM_008302.3	"Heat shock protein 90kDa alpha (cytosolic), class B member 1"
IVGNm32318	1	mRNA	Hspa4l	NM_011020	ENSMUSG00000025757	Mm.39330	18415	NM_011020.3	Heat shock protein 4 like
IVGNm09719	1	mRNA	Icos	AK030827	ENSMUSG00000026009	Mm.42044	54167	NM_017480.1	Inducible T-cell co-stimulator
IVGNm19207	1	mRNA	Ilf2	AK161126	ENSMUSG00000001016	Mm.227258	67781	NM_026374.3	Interleukin enhancer binding factor 2
IVGNm10152	1	mRNA	Ipo9	BC098508	ENSMUSG00000041879	Mm.271642	226432	NM_153774.1	Importin 9
IVGNm10731	1	mRNA	Ipp	AK131718		Mm.1350	16351		IAP promoted placental gene
IVGNm33367	1	mRNA	Itpk1	NM_022323	ENSMUSG00000041716	Mm.291222	217837	NM_022323.5	"Inositol 1,3,4-triphosphate 5/6 kinase"
IVGNm31178	1	mRNA	Kctd9	BC049978	ENSMUSG00000034327	Mm.6720	105440	NM_134073.1	Potassium channel tetramerisation domain containing 9
IVGNm15884	1	mRNA	Kif15	NM_010620	ENSMUSG00000036768	Mm.278920	209737	NM_010620.1	Kinesin family member 15
IVGNm15187	1	mRNA	Kif24	NM_024241	ENSMUSG00000028438	Mm.370288	109242	NM_024241.2	Kinesin family member 24
IVGNm20267	1	mRNA	Kras	BC119495	ENSMUSG00000030265	Mm.383182	16653	NM_021284.4	V-Ki-ras2 Kirsten rat sarcoma viral oncogene homolog
IVGNm21987	1	mRNA	L3mbtl2	AY237001	ENSMUSG00000022394	Mm.280768	214669	NM_145993.4	L(3)mbt-like 2 (Drosophila)
IVGNm24148	1	mRNA	Lgr5	NM_010195	ENSMUSG00000020140	Mm.42103	14160	NM_010195.2	Leucine rich repeat containing G protein coupled receptor 5
IVGNm25048	1	mRNA	Lig1	NM_010715	ENSMUSG00000056394	Mm.288179	16881	NM_001083188.1 NM_010715.2	"Ligase I, DNA, ATP-dependent"
IVGNm31952	1	mRNA	Lin9	BC099695	ENSMUSG00000058729	Mm.275044	72568	NM_001103182.1 NM_175186.4	Lin-9 homolog (C. elegans)
IVGNm29932	1	mRNA	Lonrf3	AK080649	ENSMUSG00000016239	Mm.327654	74365	NM_028894.1	LON peptidase N-terminal domain and ring finger 3
IVGNm24502	1	mRNA	Lonrf3	NM_028894	ENSMUSG00000016239	Mm.327654	74365	NM_028894.1	LON peptidase N-terminal domain and ring finger 3
IVGNm23499	1	mRNA	Lsm3	NM_026309	ENSMUSG00000034192	Mm.246693	67678	NM_026309.2	"LSM3 homolog, U6 small nuclear RNA associated (S. cerevisiae)"
IVGNm23697	1	mRNA	Lsm8	NM_133939	ENSMUSG00000044155	Mm.275158	76522	NM_133939.1	"LSM8 homolog, U6 small nuclear RNA associated (S. cerevisiae)"
IVGNm16318	1	mRNA	Lypla3	NM_133792	ENSMUSG00000031903	Mm.284770	192654	NM_133792.2	Lysophospholipase 3
IVGNm01838	1	mRNA	Maz	L04649	ENSMUSG00000030678	Mm.378964	17188	NM_010772.1	MYC-associated zinc finger protein (purine-binding transcription factor)
IVGNm20196	1	mRNA	Mbd4	BC024812	ENSMUSG00000030322	Mm.259308	17193	NM_010774.1	Methyl-CpG binding domain protein 4
IVGNm23135	1	mRNA	Mcm2	NM_008564	ENSMUSG00000002870	Mm.16711	17216	NM_008564.1	Minichromosome maintenance deficient 2 mitotin (S. cerevisiae)
IVGNm05067	1	mRNA	Mcm3	NM_008563		Mm.4502	17215		Minichromosome maintenance deficient 3 (S. cerevisiae)
IVGNm06541	1	mRNA	Mcm4	NM_008565	ENSMUSG00000022673	Mm.1500	17217	NM_008565.2	Minichromosome maintenance deficient 4 homolog (S. cerevisiae)
IVGNm23136	1	mRNA	Mcm7	NM_008568	ENSMUSG00000029730	Mm.378965	17220	NM_008568.2	Minichromosome maintenance deficient 7 (S. cerevisiae)
IVGNm15244	1	mRNA	Med18	NM_026039		Mm.45929	67219		"Mediator of RNA polymerase II transcription, subunit 18 homolog (yeast)"
IVGNm32338	1	mRNA	Med22	NM_011513	ENSMUSG00000015776	Mm.397932	20933	NM_001033908.1 NM_011513.2	Mediator complex subunit 22
IVGNm16205	1	mRNA	Mlf1ip	NM_027973	ENSMUSG00000031629	Mm.22108	71876	NM_027973.3	Myeloid leukemia factor 1 interacting protein
IVGNm16814	1	mRNA	Msh6	NM_010830	ENSMUSG00000005370	Mm.18210	17688	NM_010830.1	MutS homolog 6 (E. coli)
IVGNm22037	1	mRNA	Mtbp	BC052197	ENSMUSG00000022369	Mm.390829	105837	NM_134092.2	"Mdm2, transformed 3T3 cell double minute p53 binding protein"
IVGNm23142	1	mRNA	Mthfd2	NM_008638	ENSMUSG00000005667	Mm.443	17768	NM_008638.1	"Methylenetetrahydrofolate dehydrogenase (NAD+ dependent), methenyltetrahydrofolate cyclohydrolase"
IVGNm10163	1	mRNA	Mutyh	AB117937	ENSMUSG00000028687	Mm.180333	70603	NM_133250.1	MutY homolog (E. coli)
IVGNm13758	1	mRNA	Nat11	BC020020	ENSMUSG00000024764	Mm.329605	70999		N-acetyltransferase 11
IVGNm16518	1	mRNA	Ncapd3	NM_178113	ENSMUSG00000035024	Mm.251777	78658	NM_178113.2	"Non-SMC condensin II complex, subunit D3"
IVGNm33627	1	mRNA	Ncapg2	NM_133762	ENSMUSG00000042029	Mm.21516	76044	NM_133762.3	"Non-SMC condensin II complex, subunit G2"
IVGNm21205	1	mRNA	Nfic	Y07693	ENSMUSG00000055053	Mm.426936	18029	NM_008688.3 NM_026756.2	Nuclear factor I/C
IVGNm07286	1	mRNA	Nfkbil2	NM_183091	ENSMUSG00000059323	Mm.358749	72749	NM_183091.2	Nuclear factor of kappa light polypeptide gene enhancer in B-cells inhibitor-like 2
IVGNm32195	1	mRNA	Nmt2	NM_008708		Mm.65021	18108		N-myristoyltransferase 2
IVGNm24335	1	mRNA	Nono	NM_023144	ENSMUSG00000031311	Mm.280069	53610	NM_023144.1	"Non-POU-domain-containing, octamer binding protein"
IVGNm07132	1	mRNA	Nsun2	NM_145354	ENSMUSG00000021595	Mm.260009	28114	NM_145354.3	NOL1/NOP2/Sun domain family 2
IVGNm21058	1	mRNA	Nup107	AK161665	ENSMUSG00000052798	Mm.12568	103468	NM_134010.2	Nucleoporin 107
IVGNm32447	1	mRNA	Nup160	NM_021512	ENSMUSG00000051329	Mm.24532	59015	NM_021512.2	Nucleoporin 160
IVGNm31874	1	mRNA	Nup205	BC060223	ENSMUSG00000038759	Mm.261208	70699		Nucleoporin 205
IVGNm20988	1	mRNA	Nup43	AK146262		Mm.299887	69912		Nucleoporin 43
IVGNm11492	1	mRNA	Nup93	AK045380	ENSMUSG00000032939	Mm.458170	71805	NM_172410.2	Nucleoporin 93
IVGNm32420	1	mRNA	Nxt1	NM_019761		Mm.34663	56488		NTF2-related export protein 1
IVGNm15227	1	mRNA	Odf2l	NM_025714		Mm.259105	52184		Outer dense fiber of sperm tails 2-like
IVGNm11586	1	mRNA	Orc6l	AK078405	ENSMUSG00000031697	Mm.29709	56452	NM_019716.1	"Origin recognition complex, subunit 6-like (S. cerevisiae)"
IVGNm13741	1	mRNA	Osbpl1a	AY536214	ENSMUSG00000044252	Mm.259470	64291	NM_207530.2	Oxysterol binding protein-like 1A
IVGNm24181	1	mRNA	P4ha1	NM_011030	ENSMUSG00000019916	Mm.2212	18451	NM_011030.1	"Procollagen-proline, 2-oxoglutarate 4-dioxygenase (proline 4-hydroxylase), alpha 1 polypeptide"
IVGNm01614	1	mRNA	Palb2	AK154227	ENSMUSG00000044702	Mm.38348	233826	NM_001081238.1	Partner and localizer of BRCA2
IVGNm23237	1	mRNA	Pap	NM_011036	ENSMUSG00000071356	Mm.2553	18489	NM_011036.1	Pancreatitis-associated protein
IVGNm10086	1	mRNA	Pask	AK172031	ENSMUSG00000026274	Mm.379454	269224	NM_080850.1	PAS domain containing serine/threonine kinase
IVGNm31480	1	mRNA	Pcgf6	AK132448		Mm.35413	71041		Polycomb group ring finger 6
IVGNm19236	1	mRNA	Pcna	AK168596	ENSMUSG00000027342	Mm.7141	18538	NM_011045.2	Proliferating cell nuclear antigen
IVGNm29122	1	mRNA	Pds5a	AK136537		Mm.278974	71521		"PDS5, regulator of cohesion maintenance, homolog A (S. cerevisiae)"
IVGNm29280	1	mRNA	Pds5b	AK164853	ENSMUSG00000034021	Mm.32959	100710	NM_175310.6	"PDS5, regulator of cohesion maintenance, homolog B (S. cerevisiae)"
IVGNm23828	1	mRNA	Pds5b	NM_175310	ENSMUSG00000034021	Mm.32959	100710	NM_175310.6	"PDS5, regulator of cohesion maintenance, homolog B (S. cerevisiae)"
IVGNm29995	1	mRNA	Phf6	AK087929	ENSMUSG00000025626	Mm.26870	70998	NM_027642.1	PHD finger protein 6
IVGNm33284	1	mRNA	Plek2	NM_013738	ENSMUSG00000021118	Mm.103380	27260	NM_013738.2	Pleckstrin 2
IVGNm23152	1	mRNA	Pms2	NM_008886	ENSMUSG00000079109	Mm.2950	18861	NM_008886.2	Postmeiotic segregation increased 2 (S. cerevisiae)
IVGNm24088	1	mRNA	Pola1	NM_008892	ENSMUSG00000006678	Mm.1923	18968	NM_008892.1	"Polymerase (DNA directed), alpha 1"
IVGNm25005	1	mRNA	Pola2	NM_008893	ENSMUSG00000024833	Mm.209931	18969	NM_008893.2	"Polymerase (DNA directed), alpha 2"
IVGNm01671	1	mRNA	Pold1	AK168967		Mm.16549	18971		"Polymerase (DNA directed), delta 1, catalytic subunit"
IVGNm00931	1	mRNA	Pold3	AF294329	ENSMUSG00000030726	Mm.37562	67967	NM_133692.2	"Polymerase (DNA-directed), delta 3, accessory subunit"
IVGNm33212	1	mRNA	Pole2	NM_011133	ENSMUSG00000020974	Mm.9199	18974	NM_011133.2	"Polymerase (DNA directed), epsilon 2 (p59 subunit)"
IVGNm17183	1	mRNA	Polq	NM_029977	ENSMUSG00000034206	Mm.259114	77782	NM_029977.1	"Polymerase (DNA directed), theta"
IVGNm22476	1	mRNA	Ppil5	BC022648	ENSMUSG00000034883	Mm.28847	69706	NM_001081406.1	Peptidylprolyl isomerase (cyclophilin) like 5
IVGNm33325	1	mRNA	Ppm1d	NM_016910		Mm.45609	53892		"Protein phosphatase 1D magnesium-dependent, delta isoform"
IVGNm24090	1	mRNA	Prim1	NM_008921		Mm.2903	19075		"DNA primase, p49 subunit"
IVGNm15313	1	mRNA	Prpf4	NM_027297	ENSMUSG00000066148	Mm.30660	70052	NM_027297.3	PRP4 pre-mRNA processing factor 4 homolog (yeast)
IVGNm33117	1	mRNA	Psmc3ip	NM_008949	ENSMUSG00000019303	Mm.18344	19183	NM_008949.2	"Proteasome (prosome, macropain) 26S subunit, ATPase 3, interacting protein"
IVGNm20149	1	mRNA	Rad51ap1	AK166703	ENSMUSG00000030346	Mm.204634	19362	NM_009013.3	RAD51 associated protein 1
IVGNm33608	1	mRNA	Rad51c	NM_053269	ENSMUSG00000007646	Mm.37376	114714	NM_053269.2	Rad51 homolog c (S. cerevisiae)
IVGNm14917	1	mRNA	Rad54l	NM_009015	ENSMUSG00000028702	Mm.3655	19366	NM_009015.2	RAD54 like (S. cerevisiae)
IVGNm16831	1	mRNA	Rad9	NM_011237		Mm.277629	19367		RAD9 homolog (S. pombe)
IVGNm22060	1	mRNA	Rangap1	BC066213	ENSMUSG00000022391	Mm.270975	19387	NM_011241.3	RAN GTPase activating protein 1
IVGNm27865	1	mRNA	Rbl1	AK033402	ENSMUSG00000027641	Mm.244671	19650	NM_011249.1	Retinoblastoma-like 1 (p107)
IVGNm28320	1	mRNA	Rbl1	AK156055	ENSMUSG00000027641	Mm.244671	19650	NM_011249.1	Retinoblastoma-like 1 (p107)
IVGNm31223	1	mRNA	Recql	AB017105		Mm.27407	19691		RecQ protein-like
IVGNm23246	1	mRNA	Reg3g	NM_011260		Mm.252385	19695		Regenerating islet-derived 3 gamma
IVGNm29186	1	mRNA	Rfc1	AK146164	ENSMUSG00000029191	Mm.148877	19687	NM_011258.1	Replication factor C (activator 1) 1
IVGNm29386	1	mRNA	Rfc1	BC085173	ENSMUSG00000029191	Mm.148877	19687	NM_011258.1	Replication factor C (activator 1) 1
IVGNm23389	1	mRNA	Rfc2	NM_020022	ENSMUSG00000023104	Mm.332739	19718	NM_020022.2	Replication factor C (activator 1) 2
IVGNm10942	1	mRNA	Rfc3	AK165891		Mm.12553	69263		Replication factor C (activator 1) 3
IVGNm17299	1	mRNA	Rfc4	NM_145480	ENSMUSG00000022881	Mm.386835	106344	NM_145480.1	Replication factor C (activator 1) 4
IVGNm06939	1	mRNA	Rhebl1	NM_026967	ENSMUSG00000023755	Mm.259708	69159	NM_026967.3	Ras homolog enriched in brain like 1
IVGNm17313	1	mRNA	Rhot2	NM_145999	ENSMUSG00000025733	Mm.277233	214952	NM_145999.2	"Ras homolog gene family, member T2"
IVGNm33967	1	mRNA	Rnf168	NM_027355	ENSMUSG00000014074	Mm.466639	70238	NM_027355.1	Ring fnger protein 168
IVGNm15011	1	mRNA	Rpa2	NM_011284	ENSMUSG00000028884	Mm.2870	19891	NM_011284.3	Replication protein A2
IVGNm25108	1	mRNA	Rpp30	NM_019428	ENSMUSG00000024800	Mm.277891	54364	NM_019428.2	Ribonuclease P/MRP 30 subunit (human)
IVGNm17132	1	mRNA	Rpusd1	NM_028009	ENSMUSG00000041199	Mm.24603	106707	NM_028009.3	RNA pseudouridylate synthase domain containing 1
IVGNm05669	1	mRNA	Rrm1	NM_009103	ENSMUSG00000030978	Mm.197486	20133	NM_009103.2	Ribonucleotide reductase M1
IVGNm17393	1	mRNA	Rttn	NM_175542	ENSMUSG00000023066	Mm.772	246102	NM_175542.3	Rotatin
IVGNm00700	1	mRNA	Sass6	AK145076	ENSMUSG00000027959	Mm.440836	72776	NM_028349.1	Spindle assembly 6 homolog (C. elegans)
IVGNm00778	1	mRNA	Sass6	AK161849	ENSMUSG00000027959	Mm.440836	72776	NM_028349.1	Spindle assembly 6 homolog (C. elegans)
IVGNm15353	1	mRNA	Sass6	NM_028349	ENSMUSG00000027959	Mm.440836	72776	NM_028349.1	Spindle assembly 6 homolog (C. elegans)
IVGNm00824	1	mRNA	Scamp3	BC002021	ENSMUSG00000028049	Mm.257052	24045	NM_011886.2	Secretory carrier membrane protein 3
IVGNm31434	1	mRNA	Scd2	AK078543	ENSMUSG00000025203	Mm.193096	20250	NM_009128.1	Stearoyl-Coenzyme A desaturase 2
IVGNm21613	1	mRNA	Senp1	AK054521	ENSMUSG00000033075	Mm.384023	223870	NM_144851.3	SUMO1/sentrin specific peptidase 1
IVGNm19328	1	mRNA	Setdb1	BC079537		Mm.181661	84505		"SET domain, bifurcated 1"
IVGNm13336	1	mRNA	Sfrs7	AK045884	ENSMUSG00000024097	Mm.292016	225027	NM_146083.1	"Splicing factor, arginine/serine-rich 7"
IVGNm06706	1	mRNA	Sgcg	NM_011892	ENSMUSG00000035296	Mm.72173	24053	NM_011892.3	"Sarcoglycan, gamma (dystrophin-associated glycoprotein)"
IVGNm22080	1	mRNA	Skp2	BC098371	ENSMUSG00000054115	Mm.35584	27401	NM_013787.2 NM_145468.1	S-phase kinase-associated protein 2 (p45)
IVGNm29342	1	mRNA	Slbp	BC029631	ENSMUSG00000004642	Mm.4172	20492	NM_009193.1	Stem-loop binding protein
IVGNm10648	1	mRNA	Slc25a40	AK079538	ENSMUSG00000054099	Mm.146262	319653	NM_178766.4	"Solute carrier family 25, member 40"
IVGNm29378	1	mRNA	Slc30a3	BC066199	ENSMUSG00000029151	Mm.1396	22784	NM_011773.2	"Solute carrier family 30 (zinc transporter), member 3"
IVGNm20180	1	mRNA	Slc35b4	BC016275		Mm.245527	58246		"Solute carrier family 35, member B4"
IVGNm32505	1	mRNA	Slmo2	NM_025531	ENSMUSG00000016257	Mm.182294	66390	NM_025531.2	Slowmo homolog 2 (Drosophila)
IVGNm10108	1	mRNA	Smarcal1	BC029078	ENSMUSG00000039354	Mm.274232	54380	NM_018817.1	"Swi/SNF related matrix associated, actin dependent regulator of chromatin, subfamily a-like 1"
IVGNm10915	1	mRNA	Smc2	AK161661	ENSMUSG00000028312	Mm.2999	14211	NM_008017.3	Structural maintenance of chromosomes 2
IVGNm16975	1	mRNA	Spnb3	NM_021287	ENSMUSG00000067889	Mm.329668	20743	NM_021287.1	Spectrin beta 3
IVGNm17110	1	mRNA	Spsb3	NM_027141		Mm.274794	79043		SplA/ryanodine receptor domain and SOCS box containing 3
IVGNm19289	1	mRNA	Ssrp1	BC042502	ENSMUSG00000027067	Mm.219793	20833	NM_182990.3	Structure specific recognition protein 1
IVGNm21985	1	mRNA	St3gal1	AK171719	ENSMUSG00000013846	Mm.248334	20442	NM_009177.4	"ST3 beta-galactoside alpha-2,3-sialyltransferase 1"
IVGNm13559	1	mRNA	Stip1	AK134171		Mm.258633	20867		Stress-induced phosphoprotein 1
IVGNm25097	1	mRNA	Stip1	NM_016737		Mm.258633	20867		Stress-induced phosphoprotein 1
IVGNm05679	1	mRNA	Stx4a	NM_009294	ENSMUSG00000030805	Mm.24867	20909	NM_009294.3	Syntaxin 4A (placental)
IVGNm15914	1	mRNA	Suv39h1	NM_011514	ENSMUSG00000039231	Mm.9244	20937	NM_011514.1	Suppressor of variegation 3-9 homolog 1 (Drosophila)
IVGNm28424	1	mRNA	Suv39h2	BC032960	ENSMUSG00000026646	Mm.128273	64707	NM_022724.3	Suppressor of variegation 3-9 homolog 2 (Drosophila)
IVGNm10871	1	mRNA	Taf6	AK153731	ENSMUSG00000036980	Mm.248517	21343	NM_009315.3	"TAF6 RNA polymerase II, TATA box binding protein (TBP)-associated factor"
IVGNm13414	1	mRNA	Taf6l	AK077149		Mm.220886	225895		"TAF6-like RNA polymerase II, p300/CBP-associated factor (PCAF)-associated factor"
IVGNm13794	1	mRNA	Tcof1	BC057342	ENSMUSG00000024613	Mm.2215	21453	NM_011552.2	"Treacher Collins Franceschetti syndrome 1, homolog"
IVGNm21175	1	mRNA	Timeless	BC082770	ENSMUSG00000039994	Mm.6458	21853	NM_011589.1	Timeless homolog (Drosophila)
IVGNm16094	1	mRNA	Tipin	NM_025372	ENSMUSG00000032397	Mm.196219	66131	NM_025372.3	Timeless interacting protein
IVGNm06346	1	mRNA	Tmc4	NM_181820	ENSMUSG00000019734	Mm.360398	353499	NM_181820.2	Transmembrane channel-like gene family 4
IVGNm29392	1	mRNA	Tmem129	BC094042	ENSMUSG00000019295	Mm.332317	68366	NM_026698.2	Transmembrane protein 129
IVGNm20490	1	mRNA	Tmpo	AK017463	ENSMUSG00000019961	Mm.159684	21917	NM_001080129.1 NM_001080130.1 NM_001080131.1 NM_001080132.1 NM_001080134.1 NM_011605.2	Thymopoietin
IVGNm22924	1	mRNA	Tmpo	U39073	ENSMUSG00000019961	Mm.159684	21917	NM_001080129.1 NM_001080130.1 NM_001080131.1 NM_001080132.1 NM_001080134.1 NM_011605.2	Thymopoietin
IVGNm29527	1	mRNA	Topbp1	AK013189	ENSMUSG00000032555	Mm.259893	235559	NM_176979.5	Topoisomerase (DNA) II beta binding protein
IVGNm16499	1	mRNA	Topbp1	NM_176979	ENSMUSG00000032555	Mm.259893	235559	NM_176979.5	Topoisomerase (DNA) II beta binding protein
IVGNm23900	1	mRNA	Tra2a	NM_198102	ENSMUSG00000029817	Mm.196598	101214	NM_198102.2	Transformer 2 alpha homolog (Drosophila)
IVGNm04504	1	mRNA	Trim26	BC037110	ENSMUSG00000024457	Mm.34587	22670	NM_001025599.2	Tripartite motif protein 26
IVGNm33841	1	mRNA	Trim37	NM_197987	ENSMUSG00000018548	Mm.17436	68729	NM_197987.1	Tripartite motif protein 37
IVGNm04675	1	mRNA	Trip13	AK181988	ENSMUSG00000021569	Mm.275095	69716	NM_027182.2	Thyroid hormone receptor interactor 13
IVGNm22237	1	mRNA	Trpc2	AK018463	ENSMUSG00000070425	Mm.292904	22064	NM_001109897.1 NM_011644.2	"Transient receptor potential cation channel, subfamily C, member 2"
IVGNm31263	1	mRNA	Tsga14	AF177022	ENSMUSG00000029790	Mm.65389	83922	NM_031998.2	Testis specific gene A14
IVGNm27676	1	mRNA	Tsn	AK011658	ENSMUSG00000026374	Mm.435639	22099	NM_011650.3	Translin
IVGNm23345	1	mRNA	Tuba8	NM_017379	ENSMUSG00000030137	Mm.32884	53857	NM_017379.1	"Tubulin, alpha 8"
IVGNm24479	1	mRNA	Tube1	NM_028006	ENSMUSG00000019845	Mm.297956	71924	NM_028006.2	Epsilon-tubulin 1
IVGNm20061	1	mRNA	Tubgcp2	AK146771	ENSMUSG00000025474	Mm.40888	74237	NM_133755.1	"Tubulin, gamma complex associated protein 2"
IVGNm09830	1	mRNA	Usp37	AK049159	ENSMUSG00000033364	Mm.66568	319651	NM_176972.3	Ubiquitin specific peptidase 37
IVGNm05429	1	mRNA	Usp37	NM_176972	ENSMUSG00000033364	Mm.66568	319651	NM_176972.3	Ubiquitin specific peptidase 37
IVGNm24458	1	mRNA	Vrk2	NM_027260		Mm.466706	69922		Vaccinia related kinase 2
IVGNm18663	1	mRNA	Wdr76	AK020004	ENSMUSG00000027242	Mm.293284	241627	NM_030234.2	WD repeat domain 76
IVGNm04363	1	mRNA	Wdr90	AK154827	ENSMUSG00000073434	Mm.35470	106618		WD repeat domain 90
IVGNm11056	1	mRNA	Whsc1	BC079668	ENSMUSG00000057406	Mm.19892	107823	NM_001081102.1	Wolf-Hirschhorn syndrome candidate 1 (human)
IVGNm03565	1	mRNA	Xpo1	BC034710		Mm.217547	103573		"Exportin 1, CRM1 homolog (yeast)"
IVGNm05696	1	mRNA	Xrcc1	NM_009532	ENSMUSG00000051768	Mm.4347	22594	NM_009532.3	X-ray repair complementing defective repair in Chinese hamster cells 1
IVGNm24882	1	mRNA	Zdhhc18	NM_001017968	ENSMUSG00000037553	Mm.331948	503610	NM_001017968.2	"Zinc finger, DHHC domain containing 18"
IVGNm11043	1	mRNA	Zmym1	BC064774		Mm.273806	68310		"Zinc finger, MYM domain containing 1"
IVGNm01884	1	mRNA		11332
IVGNm01972	1	mRNA		11930
IVGNm01984	1	mRNA		11975
IVGNm13843	1	mRNA		12201
IVGNm13862	1	mRNA		12329
IVGNm13877	1	mRNA		12434
IVGNm13943	1	mRNA		12735
IVGNm13969	1	mRNA		12923
IVGNm14069	1	mRNA		13833
IVGNm14152	1	mRNA		14320
IVGNm14266	1	mRNA		15045
IVGNm14397	1	mRNA		16316
IVGNm14498	1	mRNA		16985
IVGNm14536	1	mRNA		17455
IVGNm14541	1	mRNA		17535
IVGNm14556	1	mRNA		17686
IVGNm14577	1	mRNA		17783
IVGNm14578	1	mRNA		17787
IVGNm14613	1	mRNA		17993
IVGNm14626	1	mRNA		18159
IVGNm14629	1	mRNA		18182
IVGNm14637	1	mRNA		18255
IVGNm14711	1	mRNA		18734
IVGNm14712	1	mRNA		18736
IVGNm25736	1	mRNA		19413
IVGNm25743	1	mRNA		19450
IVGNm25744	1	mRNA		19454
IVGNm25766	1	mRNA		19896
IVGNm25902	1	mRNA		20695
IVGNm25971	1	mRNA		21787
IVGNm25990	1	mRNA		21902
IVGNm26053	1	mRNA		22458
IVGNm26070	1	mRNA		22539
IVGNm26320	1	mRNA		31984
IVGNm26554	1	mRNA		36707
IVGNm26576	1	mRNA		37184
IVGNm26624	1	mRNA		37990
IVGNm34190	1	mRNA		42052
IVGNm34224	1	mRNA		42351
IVGNm34466	1	mRNA		43810
IVGNm34502	1	mRNA		44083
IVGNm34556	1	mRNA		44571
IVGNm34593	1	mRNA		44810
IVGNm34760	1	mRNA		46413
IVGNm34837	1	mRNA		46992
IVGNm34891	1	mRNA		47524
IVGNm07470	1	mRNA		49879
IVGNm07525	1	mRNA		50084
IVGNm07530	1	mRNA		50092
IVGNm07546	1	mRNA		50201
IVGNm07806	1	mRNA		52717
IVGNm07936	1	mRNA		54642
IVGNm07953	1	mRNA		54775
IVGNm07963	1	mRNA		55261
IVGNm08005	1	mRNA		57632
IVGNm08195	1	mRNA		64880
IVGNm08266	1	mRNA		67740
IVGNm17548	1	mRNA		70783
IVGNm17586	1	mRNA		71985
IVGNm17660	1	mRNA		74231
IVGNm17935	1	mRNA		83991
IVGNm17954	1	mRNA		84046
IVGNm18012	1	mRNA		84241
IVGNm18311	1	mRNA		85441
IVGNm18436	1	mRNA		86333
IVGNm35075	1	mRNA		86516
IVGNm35200	1	mRNA		87040
IVGNm35298	1	mRNA		87407
IVGNm35368	1	mRNA		87743
IVGNm35392	1	mRNA		87830
IVGNm35405	1	mRNA		87893
IVGNm35413	1	mRNA		87918
IVGNm35445	1	mRNA		88080
IVGNm35473	1	mRNA		88261
IVGNm35509	1	mRNA		88387
IVGNm35538	1	mRNA		88481
IVGNm35707	1	mRNA		88971
IVGNm27459	1	mRNA		92699
IVGNm27498	1	mRNA		92883
IVGNm27554	1	mRNA		93159
IVGNm27564	1	mRNA		93328
IVGNm26641	1	mRNA		106124
IVGNm26696	1	mRNA		106610
IVGNm26723	1	mRNA		106830
IVGNm26772	1	mRNA		107144
IVGNm26794	1	mRNA		107329
IVGNm27205	1	mRNA		120136
IVGNm27212	1	mRNA		120152
IVGNm27235	1	mRNA		120281
IVGNm08498	1	mRNA		130394
IVGNm08599	1	mRNA		131644
IVGNm08740	1	mRNA		137032
IVGNm08993	1	mRNA		139849
IVGNm09034	1	mRNA		140065
IVGNm09055	1	mRNA		140966
IVGNm09121	1	mRNA		142527
IVGNm09368	1	mRNA		150027
IVGNm12094	1	mRNA		AK011941
IVGNm11234	1	mRNA		AK014555
IVGNm10351	1	mRNA		AK017045
IVGNm11411	1	mRNA		AK034498
IVGNm29752	1	mRNA		AK036499
IVGNm29809	1	mRNA		AK042284
IVGNm20683	1	mRNA		AK042462
IVGNm13332	1	mRNA		AK045325
IVGNm12440	1	mRNA		AK051418
IVGNm03211	1	mRNA		AK082092
IVGNm21674	1	mRNA		AK083618
IVGNm31453	1	mRNA		AK088901
IVGNm03269	1	mRNA		AK089825
IVGNm31854	1	mRNA		BC056364
IVGNm02606	1	mRNA		CJ277905
IVGNm10158	1	mRNA		L35261_1
IVGNm12921	1	mRNA		M80360_3
IVGNm32963	1	mRNA		NM_001002
IVGNm32968	1	mRNA		NM_001005
IVGNm32985	1	mRNA		NM_001029
IVGNm32986	1	mRNA		NM_001029
IVGNm06463	1	mRNA		NM_001034
IVGNm14825	1	mRNA		NM_001037823
IVGNm17190	1	mRNA		NM_030133
IVGNm02136	1	ncRNA	1190002F15Rik	AV295416		Mm.459334	381822		RIKEN cDNA 1190002F15 gene
IVGNm22228	1	ncRNA	1700010N08Rik	AK005849		Mm.212736	545951		RIKEN cDNA 1700010N08 gene
IVGNm30361	1	ncRNA	1700028E11Rik	AK006455		Mm.381869	70002		RIKEN cDNA 1700028E11 gene
IVGNm18745	1	ncRNA	2210009G21Rik	AK035424	ENSMUSG00000027281	Mm.330612	74243	NM_001038641.1 NM_028201.2 NM_028834.2	RIKEN cDNA 2210009G21 gene
IVGNm32599	1	ncRNA	2210009G21Rik	NM_028201	ENSMUSG00000027281	Mm.330612	74243	NM_001038641.1 NM_028201.2 NM_028834.2	RIKEN cDNA 2210009G21 gene
IVGNm21587	1	ncRNA	2810055G20Rik	AK048031		Mm.394688	77994		RIKEN cDNA 2810055G20 gene
IVGNm21677	1	ncRNA	2810055G20Rik	AK083771		Mm.394688	77994		RIKEN cDNA 2810055G20 gene
IVGNm09616	1	ncRNA	2810408I11Rik	AK013046		Mm.69044	69941		RIKEN cDNA 2810408I11 gene
IVGNm03295	1	ncRNA	4833417C18Rik	AK133925		Mm.399894	73906		RIKEN cDNA 4833417C18 gene
IVGNm00117	1	ncRNA	4921509J17Rik	AK014853		Mm.407197	70857		RIKEN cDNA 4921509J17 gene
IVGNm28533	1	ncRNA	4933404O12Rik	AK006082		Mm.135764	66752		RIKEN cDNA 4933404O12 gene
IVGNm13309	1	ncRNA	5730408K05Rik	AK043270	ENSMUSG00000070167	Mm.465258	67531		RIKEN cDNA 5730408K05 gene
IVGNm05243	1	ncRNA	5730449L18Rik	NM_025677		Mm.379120	66637		RIKEN cDNA 5730449L18 gene
IVGNm30654	1	ncRNA	6720489N17Rik	AK033958	ENSMUSG00000072066	Mm.247448	211378		RIKEN cDNA 6720489N17 gene
IVGNm29118	1	ncRNA	9230114K14Rik	AK136375		Mm.383512	414108		RIKEN cDNA 9230114K14 gene
IVGNm28298	1	ncRNA	AU044698	AK148510		Mm.392562	99235		Expressed sequence AU044698
IVGNm21991	1	ncRNA	Cbx5	BC004707	ENSMUSG00000009575	Mm.262059	12419	NM_001076789.1 NM_001110216.1 NM_007626.3	Chromobox homolog 5 (Drosophila HP1a)
IVGNm02824	1	ncRNA	Cct4	AK011873	ENSMUSG00000007739	Mm.441628	12464	NM_009837.1	Chaperonin subunit 4 (delta)
IVGNm13759	1	ncRNA	D030056L22Rik	BC020125	ENSMUSG00000047044	Mm.28101	225995	NM_177640.4	RIKEN cDNA D030056L22 gene
IVGNm01244	1	ncRNA	D7Ertd715e	AK035508		Mm.133704	52480		"DNA segment, Chr 7, ERATO Doi 715, expressed"
IVGNm09873	1	ncRNA	Dtymk	AK080078	ENSMUSG00000026281	Mm.250332	21915	NM_001105667.1 NM_023136.2	Deoxythymidylate kinase
IVGNm12514	1	ncRNA	ENSMUSG00000053810	AK082156	ENSMUSG00000053810	Mm.310688	791317		"Predicted gene, ENSMUSG00000053810"
IVGNm12569	1	ncRNA	Gmnn	AK131677		Mm.460168	57441		Geminin
IVGNm31370	1	ncRNA	Hells	AK021390	ENSMUSG00000025001	Mm.392920	15201	NM_008234.3	"Helicase, lymphoid specific"
IVGNm32604	1	ncRNA	Macrod2	NM_028387	ENSMUSG00000068205	Mm.229466	72899	NM_001013802.2 NM_028387.1	MACRO domain containing 2
IVGNm28954	1	ncRNA	Whsc2	AK050988	ENSMUSG00000029111	Mm.332320	24116	NM_011914.2	Wolf-Hirschhorn syndrome candidate 2 (human)
IVGNm08228	1	ncRNA		65909
IVGNm08429	1	ncRNA		129900
IVGNm09381	1	ncRNA		150050
IVGNm29545	1	ncRNA		AK014078
IVGNm24445	2	mRNA	1110012L19Rik	NM_026787	ENSMUSG00000045237	Mm.293255	68618	NM_026787.2	RIKEN cDNA 1110012L19 gene
IVGNm11008	2	mRNA	1110037F02Rik	BC033309	ENSMUSG00000040720	Mm.331487	66185	NM_001081183.1	RIKEN cDNA 1110037F02 gene
IVGNm33738	2	mRNA	1110057K04Rik	NM_172401	ENSMUSG00000037669	Mm.25608	68832	NM_172401.2	RIKEN cDNA 1110057K04 gene
IVGNm05264	2	mRNA	1190005F20Rik	NM_026876		Mm.289373	98685		RIKEN cDNA 1190005F20 gene
IVGNm24366	2	mRNA	1190005P17Rik	NM_025431	ENSMUSG00000020224	Mm.291755	66225	NM_025431.2	RIKEN cDNA 1190005P17 gene
IVGNm11578	2	mRNA	1200003I07Rik	AK077321	ENSMUSG00000054648	Mm.334581	66869	NM_001039965.1 NM_001039967.1 NM_181274.3	RIKEN cDNA 1200003I07 gene
IVGNm28443	2	mRNA	1200016B10Rik	BC055064	ENSMUSG00000052748	Mm.290905	66875	NM_025819.3	RIKEN cDNA 1200016B10 gene
IVGNm24349	2	mRNA	1700052N19Rik	NM_024261		Mm.346733	73419		RIKEN cDNA 1700052N19 gene
IVGNm31414	2	mRNA	2310002J21Rik	AK050175		Mm.375091	66360		RIKEN cDNA 2310002J21 gene
IVGNm02248	2	mRNA	2410017P07Rik	BB835030	ENSMUSG00000019813	Mm.338605	103268	NM_026643.3	RIKEN cDNA 2410017P07 gene
IVGNm23872	2	mRNA	2410018C17Rik	NM_178390	ENSMUSG00000037339	Mm.294695	74504	NM_178390.2	RIKEN cDNA 2410018C17 gene
IVGNm20367	2	mRNA	2610008E11Rik	AK011343	ENSMUSG00000060301	Mm.297854	72128	NM_001004362.1	RIKEN cDNA 2610008E11 gene
IVGNm03744	2	mRNA	2610015P09Rik	AK011405		Mm.209835	212153		RIKEN cDNA 2610015P09 gene
IVGNm03859	2	mRNA	2610015P09Rik	AK018435		Mm.209835	212153		RIKEN cDNA 2610015P09 gene
IVGNm30401	2	mRNA	2610028A01Rik	AK011578	ENSMUSG00000021958	Mm.379214	72400	NM_028228.2	RIKEN cDNA 2610028A01 gene
IVGNm05984	2	mRNA	2610204K14Rik	NM_025997	ENSMUSG00000038646|ENSMUSG00000048648	Mm.241472	67148	NM_025997.2	RIKEN cDNA 2610204K14 gene
IVGNm32108	2	mRNA	2700007P21Rik	NM_001025102	ENSMUSG00000027122	Mm.381231	212772	NM_001025102.1 NM_173750.2	RIKEN cDNA 2700007P21 gene
IVGNm31411	2	mRNA	2700078E11Rik	AK049226	ENSMUSG00000033417	Mm.259026	78832	NM_030197.1	RIKEN cDNA 2700078E11 gene
IVGNm22463	2	mRNA	2700097O09Rik	BC016540	ENSMUSG00000062198	Mm.434380	72658	NM_028314.1	RIKEN cDNA 2700097O09 gene
IVGNm03249	2	mRNA	4631424J17Rik	AK086604		Mm.465645	70802		RIKEN cDNA 4631424J17 gene
IVGNm16312	2	mRNA	4931406C07Rik	NM_133732		Mm.261842	70984		RIKEN cDNA 4931406C07 gene
IVGNm00781	2	mRNA	5730508B09Rik	AK162420	ENSMUSG00000050549	Mm.317049	70617	NM_027482.2	RIKEN cDNA 5730508B09 gene
IVGNm02594	2	mRNA	6430604K15Rik	CJ213788	ENSMUSG00000054381	Mm.221270	269997	NM_175560.3	RIKEN cDNA 6430604K15 gene
IVGNm12883	2	mRNA	A430041B07Rik	BC062107	ENSMUSG00000035614	Mm.138465	328108		RIKEN cDNA A430041B07 gene
IVGNm12917	2	mRNA	A530050D06Rik	BC126962	ENSMUSG00000037686	Mm.77133	104816	NM_001081169.1	RIKEN cDNA A530050D06 gene
IVGNm17180	2	mRNA	A930001N09Rik	NM_029870	ENSMUSG00000048249	Mm.390978	77128	NM_029870.1	RIKEN cDNA A930001N09 gene
IVGNm05898	2	mRNA	Abcc9	NM_021041	ENSMUSG00000030249	Mm.35670	20928	NM_001044720.1 NM_011511.2 NM_021041.2 NM_021042.2	"ATP-binding cassette, sub-family C (CFTR/MRP), member 9"
IVGNm31058	2	mRNA	Abhd4	AK152595	ENSMUSG00000040997	Mm.28771	105501	NM_134076.1	Abhydrolase domain containing 4
IVGNm16602	2	mRNA	Abi3bp	NM_001014422	ENSMUSG00000035258	Mm.209236	320712	NM_001014399.1 NM_001014422.1 NM_001014423.1 NM_001014424.1 NM_178790.3	"ABI gene family, member 3 (NESH) binding protein"
IVGNm16481	2	mRNA	Acad11	NM_175324		Mm.347362	102632		"Acyl-Coenzyme A dehydrogenase family, member 11"
IVGNm15703	2	mRNA	AI427122	NM_001033210	ENSMUSG00000049493	Mm.11869	102502	NM_001033210.2	Expressed sequence AI427122
IVGNm20250	2	mRNA	AI987944	BC099396	ENSMUSG00000056383	Mm.379390	233168	NM_183167.3	Expressed sequence AI987944
IVGNm12066	2	mRNA	Aldh6a1	AK007953	ENSMUSG00000021238	Mm.247510	104776	NM_134042.2	"Aldehyde dehydrogenase family 6, subfamily A1"
IVGNm31556	2	mRNA	Alg2	AK189643	ENSMUSG00000039740	Mm.22218	56737	NM_019998.2	"Asparagine-linked glycosylation 2 homolog (yeast, alpha-1,3-mannosyltransferase)"
IVGNm30904	2	mRNA	Ankrd28	AK088541	ENSMUSG00000014496	Mm.37660	105522	NM_001024604.2	Ankyrin repeat domain 28
IVGNm10060	2	mRNA	Ankrd44	AK163222	ENSMUSG00000052331	Mm.397910	329154	NM_001081433.1	Ankyrin repeat domain 44
IVGNm32416	2	mRNA	Apip	NM_019735	ENSMUSG00000010911	Mm.24772	56369	NM_019735.3	APAF1 interacting protein
IVGNm22945	2	mRNA	Arg1	U88541	ENSMUSG00000019987	Mm.154144	11846	NM_007482.3	"Arginase 1, liver"
IVGNm13269	2	mRNA	Arhgap12	AK037784	ENSMUSG00000041225	Mm.239675	75415	NM_001039692.1 NM_029277.2	Rho GTPase activating protein 12
IVGNm10282	2	mRNA	Arhgef10l	AK013282	ENSMUSG00000040964	Mm.29329	72754	NM_172415.2	Rho guanine nucleotide exchange factor (GEF) 10-like
IVGNm22760	2	mRNA	Arid5b	BC082312		Mm.440357	71371		AT rich interactive domain 5B (Mrf1 like)
IVGNm13707	2	mRNA	Arl6ip2	AK162077	ENSMUSG00000059811	Mm.175403	56298	NM_019717.2 NM_178050.3	ADP-ribosylation factor-like 6 interacting protein 2
IVGNm19383	2	mRNA	Arl8b	AK004181	ENSMUSG00000030105	Mm.271178	67166	NM_026011.3	ADP-ribosylation factor-like 8B
IVGNm10024	2	mRNA	Asnsd1	AK154984	ENSMUSG00000026095	Mm.285783	70396	NM_133728.2	Asparagine synthetase domain containing 1
IVGNm09747	2	mRNA	Atf6	AK036106	ENSMUSG00000026663	Mm.377046	226641	NM_001081304.1	Activating transcription factor 6
IVGNm30227	2	mRNA	Atrx	AK172134	ENSMUSG00000031229	Mm.10141	22589	NM_009530.2	Alpha thalassemia/mental retardation syndrome X-linked homolog (human)
IVGNm31656	2	mRNA	B230208H17Rik	BC006855		Mm.29600	227624		RIKEN cDNA B230208H17 gene
IVGNm28484	2	mRNA	BC003331	DQ077804	ENSMUSG00000006010	Mm.222093	226499	NM_001077237.1 NM_145511.2	CDNA sequence BC003331
IVGNm12823	2	mRNA	BC016423	BC016423	ENSMUSG00000033799	Mm.221609	105203	NM_134063.3	CDNA sequence BC016423
IVGNm30822	2	mRNA	BC024659	AK076140		Mm.38578	108934		CDNA sequence BC024659
IVGNm23965	2	mRNA	BC065397	NM_001033001	ENSMUSG00000072960	Mm.375224	436230	NM_001033001.2	CDNA sequence BC065397
IVGNm12772	2	mRNA	BC068281	AK163398	ENSMUSG00000051721	Mm.146087	238037	NM_173416.2	CDNA sequence BC068281
IVGNm22711	2	mRNA	Bcas3	BC060690		Mm.287663	192197		Breast carcinoma amplified sequence 3
IVGNm32253	2	mRNA	Bche	NM_009738	ENSMUSG00000027792	Mm.250719	12038	NM_009738.3	Butyrylcholinesterase
IVGNm29727	2	mRNA	Bmp5	AK034687	ENSMUSG00000032179	Mm.465302	12160	NM_007555.3	Bone morphogenetic protein 5
IVGNm15978	2	mRNA	Bnip2	NM_016787	ENSMUSG00000011958	Mm.159777	12175	NM_001008238.2 NM_016787.3	"BCL2/adenovirus E1B interacting protein 1, NIP2"
IVGNm05714	2	mRNA	Bnip3	NM_009760	ENSMUSG00000078566	Mm.378890	12176	NM_009760.4	"BCL2/adenovirus E1B interacting protein 1, NIP3"
IVGNm28350	2	mRNA	Brd3	AK161164		Mm.28721	67382		Bromodomain containing 3
IVGNm29987	2	mRNA	C630028N24Rik	AK087279	ENSMUSG00000035878	Mm.259334	235386	NM_177351.3	RIKEN cDNA C630028N24 gene
IVGNm24414	2	mRNA	Ccar1	NM_026201		Mm.196371	67500		Cell division cycle and apoptosis regulator 1
IVGNm32947	2	mRNA	Ccdc32	NM_199310	ENSMUSG00000039983	Mm.292465	269336	NM_199310.1	Coiled-coil domain containing 32
IVGNm24376	2	mRNA	Ccdc59	NM_025602	ENSMUSG00000019897	Mm.339224	52713	NM_025602.3	Coiled-coil domain containing 59
IVGNm20128	2	mRNA	Cdkn1b	AK162146	ENSMUSG00000003031	Mm.2958	12576	NM_009875.4	Cyclin-dependent kinase inhibitor 1B
IVGNm16438	2	mRNA	Cdkn2aip	NM_172407		Mm.466796	70925		CDKN2A interacting protein
IVGNm11886	2	mRNA	Cdyl2	AK172549	ENSMUSG00000031758	Mm.159575	75796	NM_029441.2	"Chromodomain protein, Y chromosome-like 2"
IVGNm32059	2	mRNA	Cep110	X79131	ENSMUSG00000057110	Mm.231332	26920		Centrosomal protein 110
IVGNm29889	2	mRNA	Cep63	AK076549		Mm.38910	28135		Centrosomal protein 63
IVGNm31540	2	mRNA	Chac1	AK180747	ENSMUSG00000027313	Mm.35083	69065	NM_026929.3	"ChaC, cation transport regulator-like 1 (E. coli)"
IVGNm17018	2	mRNA	Chmp1b	NM_024190	ENSMUSG00000031242	Mm.73777	67064	NM_025921.2	Chromatin modifying protein 1B
IVGNm20797	2	mRNA	Chpt1	AK080245		Mm.288897	212862		Choline phosphotransferase 1
IVGNm29852	2	mRNA	Chst2	AK048226	ENSMUSG00000033350	Mm.212446	54371	NM_018763.2	Carbohydrate sulfotransferase 2
IVGNm33431	2	mRNA	Clec14a	NM_025809	ENSMUSG00000045930	Mm.280563	66864	NM_025809.4	"C-type lectin domain family 14, member a"
IVGNm28511	2	mRNA	Clip1	AK003546	ENSMUSG00000049550	Mm.241109	56430	NM_019765.4	CAP-GLY domain containing linker protein 1
IVGNm02854	2	mRNA	Cltc	AK014236	ENSMUSG00000047126	Mm.254588	67300	NM_001003908.1	"Clathrin, heavy polypeptide (Hc)"
IVGNm20528	2	mRNA	Cnot2	AK019295		Mm.351553	72068		"CCR4-NOT transcription complex, subunit 2"
IVGNm16258	2	mRNA	Cog2	NM_029746	ENSMUSG00000031979	Mm.240108	76332	NM_029746.2	Component of oligomeric golgi complex 2
IVGNm12014	2	mRNA	Colec11	AK003121	ENSMUSG00000036655	Mm.30724	71693	NM_027866.1	Collectin sub-family member 11
IVGNm00027	2	mRNA	Commd2	AK004536	ENSMUSG00000036513	Mm.21901	52245	NM_175095.4	COMM domain containing 2
IVGNm06117	2	mRNA	Copb1	NM_033370	ENSMUSG00000030754	Mm.277024	70349	NM_033370.3	"Coatomer protein complex, subunit beta 1"
IVGNm33265	2	mRNA	Cops3	NM_011991	ENSMUSG00000019373	Mm.40	26572	NM_011991.1	"COP9 (constitutive photomorphogenic) homolog, subunit 3 (Arabidopsis thaliana)"
IVGNm19670	2	mRNA	Crbn	AK032836	ENSMUSG00000005362	Mm.290085	58799	NM_021449.2 NM_175357.2	Cereblon
IVGNm00932	2	mRNA	Crebzf	AF408398	ENSMUSG00000051451	Mm.29496	233490	NM_145151.2	CREB/ATF bZIP transcription factor
IVGNm13366	2	mRNA	Crim1	AK050147	ENSMUSG00000024074	Mm.311912	50766	NM_015800.2	Cysteine rich transmembrane BMP regulator 1 (chordin like)
IVGNm32515	2	mRNA	Crnkl1	NM_025820	ENSMUSG00000001767	Mm.248755	66877	NM_025820.3	"Crn, crooked neck-like 1 (Drosophila)"
IVGNm18920	2	mRNA	Crnkl1	AK078271	ENSMUSG00000001767	Mm.248755	66877	NM_025820.3	"Crn, crooked neck-like 1 (Drosophila)"
IVGNm13645	2	mRNA	Csnk1a1	AK146873	ENSMUSG00000024576	Mm.26908	93687	NM_146087.2	"Casein kinase 1, alpha 1"
IVGNm13155	2	mRNA	Csnk1a1	AK019420		Mm.462560	93687		"Casein kinase 1, alpha 1"
IVGNm12640	2	mRNA	Ctage5	AK138989		Mm.244118	217615		"CTAGE family, member 5"
IVGNm24638	2	mRNA	Ctdsp2	NM_146012	ENSMUSG00000078429	Mm.29490	52468	NM_146012.1	"CTD (carboxy-terminal domain, RNA polymerase II, polypeptide A) small phosphatase 2"
IVGNm05180	2	mRNA	Cul3	NM_016716		Mm.12665	26554		Cullin 3
IVGNm25027	2	mRNA	Cyp2c38	NM_010002	ENSMUSG00000032808	Mm.42100	13097	NM_010002.3	"Cytochrome P450, family 2, subfamily c, polypeptide 38"
IVGNm25671	2	mRNA	Cyp2c50	NM_206537	ENSMUSG00000054827	Mm.38963	107141	NM_134144.1	"Cytochrome P450, family 2, subfamily c, polypeptide 50"
IVGNm15377	2	mRNA	Cyp2j9	NM_028979	ENSMUSG00000015224	Mm.458387	74519	NM_028979.2	"Cytochrome P450, family 2, subfamily j, polypeptide 9"
IVGNm07012	2	mRNA	D14Ertd581e	NM_029320		Mm.22835	52023		"DNA segment, Chr 14, ERATO Doi 581, expressed"
IVGNm04716	2	mRNA	D16H22S680E	AK213878		Mm.265990	27883		"DNA segment, Chr 16, human D22S680E, expressed"
IVGNm21994	2	mRNA	D16H22S680E	BC005445		Mm.265990	27883		"DNA segment, Chr 16, human D22S680E, expressed"
IVGNm07312	2	mRNA	Ddx17	NM_199079	ENSMUSG00000055065	Mm.29644	67040	NM_001040187.1 NM_152806.3 NM_199079.1 NM_199080.2	DEAD (Asp-Glu-Ala-Asp) box polypeptide 17
IVGNm33577	2	mRNA	Ddx52	NM_030096	ENSMUSG00000020677	Mm.280544	78394	NM_030096.1	DEAD (Asp-Glu-Ala-Asp) box polypeptide 52
IVGNm29753	2	mRNA	Ddx6	AK036648	ENSMUSG00000032097	Mm.267061	13209	NM_007841.3 NM_181324.2	DEAD (Asp-Glu-Ala-Asp) box polypeptide 6
IVGNm25637	2	mRNA	Ddx6	NM_181324	ENSMUSG00000032097	Mm.267061	13209	NM_007841.3 NM_181324.2	DEAD (Asp-Glu-Ala-Asp) box polypeptide 6
IVGNm29700	2	mRNA	Dennd4a	AK032655	ENSMUSG00000035492	Mm.222473	102442		DENN/MADD domain containing 4A
IVGNm17278	2	mRNA	Dgkg	NM_138650	ENSMUSG00000022861	Mm.194986	110197	NM_138650.1	"Diacylglycerol kinase, gamma"
IVGNm32862	2	mRNA	Dido1	NM_175551	ENSMUSG00000038914	Mm.253836	23856	NM_011805.2 NM_175551.3 NM_177852.3	Death inducer-obliterator 1
IVGNm10181	2	mRNA	Dnajc8	AK003892		Mm.29685	68598		"DnaJ (Hsp40) homolog, subfamily C, member 8"
IVGNm06773	2	mRNA	Ebag9	NM_019480	ENSMUSG00000022339	Mm.287896	55960	NM_019480.4	Estrogen receptor-binding fragment-associated gene 9
IVGNm11570	2	mRNA	EG665044	AK076970	ENSMUSG00000048484	Mm.71008	665044		"Predicted gene, EG665044"
IVGNm00883	2	mRNA	Ensa	BC059724	ENSMUSG00000038619	Mm.241365	56205	NM_001026212.1 NM_019561.2	Endosulfine alpha
IVGNm06499	2	mRNA	Ephx2	NM_007940	ENSMUSG00000022040	Mm.15295	13850	NM_007940.3	"Epoxide hydrolase 2, cytoplasmic"
IVGNm16480	2	mRNA	Epm2aip1	NM_175266	ENSMUSG00000046785	Mm.209005	77781	NM_175266.4	EPM2A (laforin) interacting protein 1
IVGNm32647	2	mRNA	Eprs	NM_029735		Mm.154511	107508		Glutamyl-prolyl-tRNA synthetase
IVGNm10254	2	mRNA	Eps15	AK010764	ENSMUSG00000028552	Mm.318250	13858	NM_007943.2	Epidermal growth factor receptor pathway substrate 15
IVGNm06820	2	mRNA	Erbb2ip	NM_021563	ENSMUSG00000021709	Mm.277354	59079	NM_001005868.1 NM_021563.2	Erbb2 interacting protein
IVGNm13614	2	mRNA	Ermp1	AK141229	ENSMUSG00000046324	Mm.267131	226090	NM_001081213.1	Endoplasmic reticulum metallopeptidase 1
IVGNm30134	2	mRNA	F9	AK149372	ENSMUSG00000031138	Mm.391283	14071	NM_007979.1	Coagulation factor IX
IVGNm03378	2	mRNA	Fbxl20	AK144786	ENSMUSG00000020883	Mm.218350	72194	NM_028149.1	F-box and leucine-rich repeat protein 20
IVGNm28979	2	mRNA	Fbxo21	AK076521	ENSMUSG00000032898	Mm.21912	231670	NM_145564.3	F-box protein 21
IVGNm12189	2	mRNA	Fbxo33	AK017744	ENSMUSG00000035329	Mm.311026	70611	NM_001033156.3	F-box protein 33
IVGNm02612	2	mRNA	Fbxw8	CJ316916	ENSMUSG00000032867	Mm.221769	231672	NM_172721.2	F-box and WD-40 domain protein 8
IVGNm28881	2	mRNA	Foxk1	AK041945	ENSMUSG00000056493	Mm.24214	17425	NM_199068.2	Forkhead box K1
IVGNm31472	2	mRNA	G430022H21Rik	AK129409	ENSMUSG00000028114	Mm.260039	210529	NM_201638.1	RIKEN cDNA G430022H21 gene
IVGNm03674	2	mRNA	Gabpa	AK003693	ENSMUSG00000008976	Mm.18974	14390	NM_008065.2	"GA repeat binding protein, alpha"
IVGNm24212	2	mRNA	Ggtla1	NM_011820	ENSMUSG00000006344	Mm.257927	23887	NM_011820.4	Gamma-glutamyltransferase-like activity 1
IVGNm29200	2	mRNA	Gje1	AK147913	ENSMUSG00000056966	Mm.332771	118446	NM_080450.4	Gap junction membrane channel protein epsilon 1
IVGNm22313	2	mRNA	Gnai2	AK191152	ENSMUSG00000032562	Mm.196464	14678	NM_008138.4	"Guanine nucleotide binding protein, alpha inhibiting 2"
IVGNm13126	2	mRNA	Gnaq	AK018078	ENSMUSG00000024639	Mm.439701	14682	NM_008139.5	"Guanine nucleotide binding protein, alpha q polypeptide"
IVGNm10475	2	mRNA	Gne	AK038338	ENSMUSG00000028479	Mm.256718	50798	NM_015828.2	Glucosamine
IVGNm13704	2	mRNA	Gramd3	AK161329	ENSMUSG00000001700	Mm.24356	107022	NM_026240.2	GRAM domain containing 3
IVGNm32917	2	mRNA	Gtpbp5	NM_181424	ENSMUSG00000039069	Mm.219658	52856	NM_001083328.1 NM_001083329.1 NM_028422.1 NM_181424.3	GTP binding protein 5
IVGNm06513	2	mRNA	H1f0	NM_008197	ENSMUSG00000048769	Mm.24350	14958	NM_008197.3	"H1 histone family, member 0"
IVGNm01480	2	mRNA	H47	AK131659	ENSMUSG00000075701	Mm.22362	109815	NM_024439.3	Histocompatibility 47
IVGNm30170	2	mRNA	Hexa	AK159091	ENSMUSG00000025232	Mm.2284	15211	NM_010421.4	Hexosaminidase A
IVGNm21628	2	mRNA	Hic2	AK077704	ENSMUSG00000050240	Mm.444956	58180	NM_178922.3	Hypermethylated in cancer 2
IVGNm11350	2	mRNA	Hnt	AK020745		Mm.283138	235106		Neurotrimin
IVGNm00768	2	mRNA	Hp1bp3	AK161084		Mm.399941	15441		"Heterochromatin protein 1, binding protein 3"
IVGNm24247	2	mRNA	Hsd17b10	NM_016763		Mm.6994	15108		Hydroxysteroid (17-beta) dehydrogenase 10
IVGNm24046	2	mRNA	Hsf2	NM_008297	ENSMUSG00000019878	Mm.261395	15500	NM_008297.2	Heat shock factor 2
IVGNm06071	2	mRNA	Ifltd1	NM_028742	ENSMUSG00000054966	Mm.441497	74071	NM_028742.2	Intermediate filament tail domain containing 1
IVGNm22501	2	mRNA	Immt	BC025034	ENSMUSG00000052337	Mm.235123	76614	NM_029673.2	"Inner membrane protein, mitochondrial"
IVGNm11859	2	mRNA	Irf2	AK163770		Mm.1149	16363		Interferon regulatory factor 2
IVGNm19322	2	mRNA	Itch	BC064678	ENSMUSG00000027598	Mm.208286	16396	NM_008395.2	"Itchy, E3 ubiquitin protein ligase"
IVGNm18451	2	mRNA	Itgav	AK003416	ENSMUSG00000027087	Mm.227	16410	NM_008402.2	Integrin alpha V
IVGNm20166	2	mRNA	Itpr1	BC003271	ENSMUSG00000030102	Mm.227912	16438	NM_010585.3	"Inositol 1,4,5-triphosphate receptor 1"
IVGNm22757	2	mRNA	Jarid1a	BC080691	ENSMUSG00000030180	Mm.426328	214899		"Jumonji, AT rich interactive domain 1A (Rbp2 like)"
IVGNm06995	2	mRNA	Josd1	NM_028792	ENSMUSG00000022426	Mm.323393	74158	NM_028792.2	Josephin domain containing 1
IVGNm13739	2	mRNA	Kcnn2	AY280964	ENSMUSG00000054477	Mm.458654	140492	NM_080465.2	"Potassium intermediate/small conductance calcium-activated channel, subfamily N, member 2"
IVGNm17240	2	mRNA	Kcnn2	NM_080465	ENSMUSG00000054477	Mm.458654	140492	NM_080465.2	"Potassium intermediate/small conductance calcium-activated channel, subfamily N, member 2"
IVGNm10301	2	mRNA	Kif1b	AK014269	ENSMUSG00000063077	Mm.402393	16561	NM_008441.2 NM_207682.2	Kinesin family member 1B
IVGNm14894	2	mRNA	Kif1b	NM_008441	ENSMUSG00000063077	Mm.402393	16561	NM_008441.2 NM_207682.2	Kinesin family member 1B
IVGNm14805	2	mRNA	Klhl21	NM_001033352	ENSMUSG00000073700	Mm.22306	242785	NM_001033352.3	Kelch-like 21 (Drosophila)
IVGNm10237	2	mRNA	Klhl21	AK007786	ENSMUSG00000073700	Mm.22306	242785	NM_001033352.3	Kelch-like 21 (Drosophila)
IVGNm17171	2	mRNA	Klhl24	NM_029436	ENSMUSG00000062901	Mm.465339	75785	NM_029436.3	Kelch-like 24 (Drosophila)
IVGNm12552	2	mRNA	Larp5	AK088176	ENSMUSG00000033499	Mm.234944	217980	NM_172585.2	"La ribonucleoprotein domain family, member 5"
IVGNm24667	2	mRNA	Leap2	NM_153069	ENSMUSG00000036216	Mm.24283	259301	NM_153069.3	Liver-expressed antimicrobial peptide 2
IVGNm16447	2	mRNA	Loh11cr2a	NM_172767	ENSMUSG00000023186	Mm.290950	67776	NM_172767.2	"Loss of heterozygosity, 11, chromosomal region 2, gene A homolog (human)"
IVGNm01048	2	mRNA	Lsm14a	AK013143	ENSMUSG00000066568	Mm.276503	67070	NM_025948.2	"LSM14 homolog A (SCD6, S. cerevisiae)"
IVGNm17137	2	mRNA	Luc7l	NM_028190	ENSMUSG00000024188	Mm.440216	66978	NM_025881.2 NM_028190.2	Luc7 homolog (S. cerevisiae)-like
IVGNm15581	2	mRNA	Lyrm2	NM_175364	ENSMUSG00000045854	Mm.1182	108755	NM_175364.3	LYR motif containing 2
IVGNm11695	2	mRNA	Maf	AK134055	ENSMUSG00000055435	Mm.439772	17132	NM_001025577.2	Avian musculoaponeurotic fibrosarcoma (v-maf) AS42 oncogene homolog
IVGNm24256	2	mRNA	Mapk9	NM_016961	ENSMUSG00000020366	Mm.68933	26420	NM_016961.2 NM_207692.1	Mitogen activated protein kinase 9
IVGNm33631	2	mRNA	Mbtd1	NM_134012	ENSMUSG00000059474	Mm.210334	103537	NM_134012.3	Mbt domain containing 1
IVGNm22252	2	mRNA	Megf11	AK122555	ENSMUSG00000036466	Mm.127721	214058	NM_172522.2	Multiple EGF-like-domains 11
IVGNm29201	2	mRNA	Met	AK148258	ENSMUSG00000009376	Mm.86844	17295	NM_008591.2	Met proto-oncogene
IVGNm12798	2	mRNA	Mgat2	AK171000	ENSMUSG00000043998	Mm.206642	217664	NM_146035.2	Mannoside acetylglucosaminyltransferase 2
IVGNm33704	2	mRNA	Mgat2	NM_146035	ENSMUSG00000043998	Mm.206642	217664	NM_146035.2	Mannoside acetylglucosaminyltransferase 2
IVGNm14830	2	mRNA	Mier1	NM_001039081	ENSMUSG00000028522	Mm.288721	71148	NM_001039081.1 NM_027696.2	Mesoderm induction early response 1 homolog (Xenopus laevis
IVGNm00823	2	mRNA	Mier1	AY769438	ENSMUSG00000028522	Mm.288721	71148	NM_001039081.1 NM_027696.2	Mesoderm induction early response 1 homolog (Xenopus laevis
IVGNm06955	2	mRNA	Mipep	NM_027436	ENSMUSG00000021993	Mm.274650	70478	NM_027436.2	Mitochondrial intermediate peptidase
IVGNm03174	2	mRNA	Mis12	AK077702	ENSMUSG00000040599	Mm.28227	67139	NM_025993.2	MIS12 homolog (yeast)
IVGNm23430	2	mRNA	Mkrn2	NM_023290	ENSMUSG00000000439	Mm.101316	67027	NM_023290.2	"Makorin, ring finger protein, 2"
IVGNm27650	2	mRNA	Mosc2	AK008208		Mm.177724	67247		MOCO sulphurase C-terminal domain containing 2
IVGNm24173	2	mRNA	Msl31	NM_010832	ENSMUSG00000031358	Mm.24248	17692	NM_010832.4	Male-specific lethal-3 homolog 1 (Drosophila)
IVGNm24175	2	mRNA	Mtcp1	NM_010839	ENSMUSG00000031200|ENSMUSG00000079529	Mm.16366	17763	NM_001039373.4 NM_010839.5	Mature T-cell proliferation 1
IVGNm11970	2	mRNA	Mtmr2	BC063050		Mm.210405	77116		Myotubularin related protein 2
IVGNm11332	2	mRNA	Mtmr2	AK020065		Mm.210405	77116		Myotubularin related protein 2
IVGNm21285	2	mRNA	Mtss1	AK009125	ENSMUSG00000022353	Mm.215481	211401	NM_144800.1	Metastasis suppressor 1
IVGNm01794	2	mRNA	Nek1	BC070443	ENSMUSG00000031644	Mm.116649	18004	NM_175089.3	NIMA (never in mitosis gene a)-related expressed kinase 1
IVGNm10185	2	mRNA	Nfia	AK004196	ENSMUSG00000028565	Mm.409646	18027	NM_010905.2	Nuclear factor I/A
IVGNm06827	2	mRNA	Nisch	NM_022656	ENSMUSG00000021910	Mm.436702	64652	NM_022656.2	Nischarin
IVGNm22191	2	mRNA	Nlrp3	AF486632	ENSMUSG00000032691	Mm.54174	216799	NM_145827.3	"NLR family, pyrin domain containing 3"
IVGNm22407	2	mRNA	Nr2c2	AK220507	ENSMUSG00000005893	Mm.383196	22026	NM_011630.2	"Nuclear receptor subfamily 2, group C, member 2"
IVGNm01752	2	mRNA	Numa1	BC049791	ENSMUSG00000066306	Mm.27259	101706	NM_133947.2	Nuclear mitotic apparatus protein 1
IVGNm13419	2	mRNA	Osbp	AK077377	ENSMUSG00000024687	Mm.291279	76303	NM_001033174.1	Oxysterol binding protein
IVGNm12465	2	mRNA	Otub2	AK076336	ENSMUSG00000021203	Mm.127378	68149	NM_026580.3	"OTU domain, ubiquitin aldehyde binding 2"
IVGNm23746	2	mRNA	Paip2b	NM_146169	ENSMUSG00000045896	Mm.404420	232164	NM_146169.1	Poly(A) binding protein interacting protein 2B
IVGNm07097	2	mRNA	Papd4	NM_133905		Mm.242865	100715		PAP associated domain containing 4
IVGNm16651	2	mRNA	Parp14	NM_001039530	ENSMUSG00000034422	Mm.244406	547253	NM_001039530.2	"Poly (ADP-ribose) polymerase family, member 14"
IVGNm21912	2	mRNA	Parp14	AK156593	ENSMUSG00000034422	Mm.244406	547253	NM_001039530.2	"Poly (ADP-ribose) polymerase family, member 14"
IVGNm17193	2	mRNA	Parp9	NM_030253	ENSMUSG00000022906	Mm.49074	80285	NM_030253.2	"Poly (ADP-ribose) polymerase family, member 9"
IVGNm25250	2	mRNA	Pcgf5	NM_029508	ENSMUSG00000024805	Mm.381165	76073	NM_029508.3	Polycomb group ring finger 5
IVGNm31978	2	mRNA	Per3	DQ196346	ENSMUSG00000028957	Mm.121361	18628	NM_011067.2	Period homolog 3 (Drosophila)
IVGNm29314	2	mRNA	Perq1	AY176042	ENSMUSG00000029714	Mm.268344	57330	NM_031408.2	"PERQ amino acid rich, with GYF domain 1"
IVGNm05148	2	mRNA	Pfdn2	NM_011070		Mm.10756	18637		Prefoldin 2
IVGNm22974	2	mRNA	Pfkfb1	X98848	ENSMUSG00000025271	Mm.249131	18639	NM_008824.2	"6-phosphofructo-2-kinase/fructose-2,6-biphosphatase 1"
IVGNm28506	2	mRNA	Phf14	AK003209	ENSMUSG00000029629	Mm.212411	75725	NM_029404.2	PHD finger protein 14
IVGNm25062	2	mRNA	Pip5k3	NM_011086	ENSMUSG00000025949	Mm.38370	18711	NM_011086.2	"Phosphatidylinositol-3-phosphate/phosphatidylinositol 5-kinase, type III"
IVGNm29346	2	mRNA	Plekha5	BC033481	ENSMUSG00000030231	Mm.247670	109135	NM_144920.3	"Pleckstrin homology domain containing, family A member 5"
IVGNm33111	2	mRNA	Pnn	NM_008891	ENSMUSG00000020994	Mm.22347	18949	NM_008891.2	Pinin
IVGNm12825	2	mRNA	Pnpla8	BC019364	ENSMUSG00000036257	Mm.54126	67452	NM_026164.2	Patatin-like phospholipase domain containing 8
IVGNm23772	2	mRNA	Polr2b	NM_153798	ENSMUSG00000029250	Mm.273217	231329	NM_153798.1	Polymerase (RNA) II (DNA directed) polypeptide B
IVGNm28377	2	mRNA	Ppp1r15b	AK170862	ENSMUSG00000046062	Mm.293628	108954	NM_133819.2	"Protein phosphatase 1, regulatory (inhibitor) subunit 15b"
IVGNm33266	2	mRNA	Ppp2r5e	NM_012024	ENSMUSG00000021051	Mm.259626	26932	NM_012024.2	"Protein phosphatase 2, regulatory subunit B (B56), epsilon isoform"
IVGNm12591	2	mRNA	Ppp2r5e	AK133824	ENSMUSG00000021051	Mm.259626	26932	NM_012024.2	"Protein phosphatase 2, regulatory subunit B (B56), epsilon isoform"
IVGNm06564	2	mRNA	Ppp3cb	NM_008914		Mm.274432	19056		"Protein phosphatase 3, catalytic subunit, beta isoform"
IVGNm24945	2	mRNA	Prok1	NM_001044382	ENSMUSG00000070368	Mm.461353	246691	NM_001044382.1	Prokineticin 1
IVGNm27687	2	mRNA	Prpf18	AK013280	ENSMUSG00000039449	Mm.38529	67229	NM_026045.3	PRP18 pre-mRNA processing factor 18 homolog (yeast)
IVGNm25300	2	mRNA	Prpf6	NM_133701	ENSMUSG00000002455	Mm.292001	68879	NM_133701.2	PRP6 pre-mRNA splicing factor 6 homolog (yeast)
IVGNm12994	2	mRNA	Prrc1	AK009976		Mm.29889	73137		Proline-rich coiled-coil 1
IVGNm06889	2	mRNA	Psmc6	NM_025959	ENSMUSG00000021832	Mm.18472	67089	NM_025959.3	"Proteasome (prosome, macropain) 26S subunit, ATPase, 6"
IVGNm25007	2	mRNA	Pten	NM_008960	ENSMUSG00000013663	Mm.245395	19211	NM_008960.2	Phosphatase and tensin homolog
IVGNm32211	2	mRNA	Ptpra	NM_008980	ENSMUSG00000027303	Mm.224246	19262	NM_008980.1	"Protein tyrosine phosphatase, receptor type, A"
IVGNm10171	2	mRNA	Ptprd	AK003303	ENSMUSG00000028399	Mm.184021	19266	NM_001014288.2 NM_011211.2	"Protein tyrosine phosphatase, receptor type, D"
IVGNm02229	2	mRNA	Pxmp3	BB693393	ENSMUSG00000040374	Mm.132336	19302	NM_008994.2	Peroxisomal membrane protein 3
IVGNm24476	2	mRNA	R3hdm2	NM_027900	ENSMUSG00000025404	Mm.29342	71750	NM_027900.3	R3H domain containing 2
IVGNm11193	2	mRNA	Rab8a	AK011128	ENSMUSG00000003037	Mm.162811	17274	NM_023126.2	"RAB8A, member RAS oncogene family"
IVGNm06291	2	mRNA	Rbbp6	NM_175023		Mm.458287	19647		Retinoblastoma binding protein 6
IVGNm23763	2	mRNA	Rbks	NM_153196	ENSMUSG00000029136	Mm.22519	71336	NM_153196.1	Ribokinase
IVGNm21593	2	mRNA	Rbm26	AK049083	ENSMUSG00000022119	Mm.291542	74213	NM_134077.4	RNA binding motif protein 26
IVGNm24190	2	mRNA	Rev3l	NM_011264	ENSMUSG00000019841	Mm.439723	19714	NM_011264.3	"REV3-like, catalytic subunit of DNA polymerase zeta RAD54 like (S. cerevisiae)"
IVGNm05083	2	mRNA	Rgs4	NM_009062	ENSMUSG00000038530	Mm.41642	19736	NM_009062.3	Regulator of G-protein signaling 4
IVGNm33491	2	mRNA	Rnf167	NM_027445	ENSMUSG00000040746	Mm.261818	70510	NM_027445.1	Ring finger protein 167
IVGNm01377	2	mRNA	Rnf169	AK076142	ENSMUSG00000058761	Mm.323087	108937		Ring finger protein 169
IVGNm28735	2	mRNA	Rnf216	AK019254	ENSMUSG00000045078	Mm.381440	108086	NM_080561.3	Ring finger protein 216
IVGNm33478	2	mRNA	Rpain	NM_027186	ENSMUSG00000018449	Mm.275691	69723	NM_027186.1	RPA interacting protein
IVGNm10180	2	mRNA	Rragc	AK003876	ENSMUSG00000028646	Mm.220922	54170	NM_017475.2	Ras-related GTP binding C
IVGNm28713	2	mRNA	Rsrc2	AK017771	ENSMUSG00000029422	Mm.276341	208606	NM_001005523.1 NM_001005525.1 NM_025438.1	Arginine/serine-rich coiled-coil 2
IVGNm00011	2	mRNA	Sdhb	AK003052		Mm.246965	67680		"Succinate dehydrogenase complex, subunit B, iron sulfur (Ip)"
IVGNm31769	2	mRNA	Sec16a	BC042603	ENSMUSG00000026924	Mm.206371	227648	NM_153125.2	SEC16 homolog A (S. cerevisiae)
IVGNm23781	2	mRNA	Sepsecs	NM_172490	ENSMUSG00000029173	Mm.244719	211006	NM_172490.3	Sep (O-phosphoserine) tRNA:Sec (selenocysteine) tRNA synthase
IVGNm31193	2	mRNA	Serpinb6c	BC062169	ENSMUSG00000052180	Mm.272188	97848	NM_148942.2	"Serine (or cysteine) peptidase inhibitor, clade B, member 6c"
IVGNm29554	2	mRNA	Setd2	AK014960	ENSMUSG00000044791	Mm.288949	235626	NM_001081340.1	SET domain containing 2
IVGNm06973	2	mRNA	Sfrs2ip	NM_028148	ENSMUSG00000033228	Mm.324474	72193	NM_028148.2	"Splicing factor, arginine/serine-rich 2, interacting protein"
IVGNm09882	2	mRNA	Sgk3	AK080469	ENSMUSG00000025915	Mm.336410	170755	NM_001037759.1 NM_133220.2 NM_177547.3	Serum/glucocorticoid regulated kinase 3
IVGNm05336	2	mRNA	Sgk3	NM_133220	ENSMUSG00000025915	Mm.336410	170755	NM_001037759.1 NM_133220.2 NM_177547.3	Serum/glucocorticoid regulated kinase 3
IVGNm12873	2	mRNA	Sip1	BC053424	ENSMUSG00000060121	Mm.35353	66603	NM_025656.4	Survivor of motor neuron protein interacting protein 1
IVGNm20957	2	mRNA	Sirt1	AK141245	ENSMUSG00000020063	Mm.351459	93759	NM_019812.1	"Sirtuin 1 ((silent mating type information regulation 2, homolog) 1 (S. cerevisiae)"
IVGNm22384	2	mRNA	Sirt2	AK216910		Mm.272443	64383		"Sirtuin 2 (silent mating type information regulation 2, homolog) 2 (S. cerevisiae)"
IVGNm12518	2	mRNA	Sirt7	AK083165	ENSMUSG00000053906	Mm.292957	209011		"Sirtuin 7 (silent mating type information regulation 2, homolog) 7 (S. cerevisiae)"
IVGNm31910	2	mRNA	Slain2	BC076573	ENSMUSG00000036087	Mm.121285	75991	NM_153567.1	"SLAIN motif family, member 2"
IVGNm21302	2	mRNA	Slc25a32	AK011759	ENSMUSG00000022299	Mm.17875	69906	NM_172402.2	"Solute carrier family 25, member 32"
IVGNm03450	2	mRNA	Smarcd2	AK159259	ENSMUSG00000078619	Mm.21772	83796	NM_031878.1	"SWI/SNF related, matrix associated, actin dependent regulator of chromatin, subfamily d, member 2"
IVGNm03324	2	mRNA	Smek2	AK137553	ENSMUSG00000020463	Mm.276386	104570	NM_134034.1	"SMEK homolog 2, suppressor of mek1 (Dictyostelium)"
IVGNm33760	2	mRNA	Sntg2	NM_172951	ENSMUSG00000020672	Mm.279765	268534	NM_172951.2	"Syntrophin, gamma 2"
IVGNm13402	2	mRNA	Snx2	AK075929	ENSMUSG00000034484	Mm.252171	67804	NM_026386.1	Sorting nexin 2
IVGNm18757	2	mRNA	Snx5	AK037513		Mm.273379	69178		Sorting nexin 5
IVGNm04580	2	mRNA	Sos1	Z11574	ENSMUSG00000024241	Mm.436658	20662	NM_009231.2	Son of sevenless homolog 1 (Drosophila)
IVGNm13617	2	mRNA	Sos1	AK141710	ENSMUSG00000024241	Mm.436658	20662	NM_009231.2	Son of sevenless homolog 1 (Drosophila)
IVGNm01212	2	mRNA	Sox6	AK030232	ENSMUSG00000051910	Mm.323365	20679	NM_001025559.2 NM_001025560.1 NM_011445.3	SRY-box containing gene 6
IVGNm23202	2	mRNA	Sparcl1	NM_010097	ENSMUSG00000029309	Mm.29027	13602	NM_010097.2	"SPARC-like 1 (mast9, hevin)"
IVGNm21114	2	mRNA	Specc1l	AY884297	ENSMUSG00000033444	Mm.27716	74392	NM_153406.2	SPECC1-like
IVGNm21036	2	mRNA	Spic	AK157188		Mm.21642	20728		Spi-C transcription factor (Spi-1/PU.1 related)
IVGNm23748	2	mRNA	Stard13	NM_146258	ENSMUSG00000016128	Mm.209272	243362	NM_146258.1	Serologically defined colon cancer antigen 13
IVGNm19204	2	mRNA	Stx16	AK160211		Mm.277977	228960		Syntaxin 16
IVGNm09608	2	mRNA	Sumo1	AK011074	ENSMUSG00000026021	Mm.362118	22218	NM_009460.2	SMT3 suppressor of mif two 3 homolog 1 (yeast)
IVGNm29631	2	mRNA	Syncrip	AK019500	ENSMUSG00000032423	Mm.260545	56403	NM_019666.2 NM_019796.4	"Synaptotagmin binding, cytoplasmic RNA interacting protein"
IVGNm22616	2	mRNA	Taf1	BC047418	ENSMUSG00000031314	Mm.261750	270627	NM_001081008.1	"TAF1 RNA polymerase II, TATA box binding protein (TBP)-associated factor"
IVGNm15219	2	mRNA	Taf12	NM_025579	ENSMUSG00000028899	Mm.331926	66464	NM_025579.2	"TAF12 RNA polymerase II, TATA box binding protein (TBP)-associated factor"
IVGNm17397	2	mRNA	Taf7	NM_175770	ENSMUSG00000051316	Mm.236009	24074	NM_011901.1 NM_175770.3	"TAF7 RNA polymerase II, TATA box binding protein (TBP)-associated factor"
IVGNm13397	2	mRNA	Taf7	AK054206	ENSMUSG00000051316	Mm.236009	24074	NM_011901.1 NM_175770.3	"TAF7 RNA polymerase II, TATA box binding protein (TBP)-associated factor"
IVGNm10958	2	mRNA	Taok3	AK170794		Mm.248296	330177		TAO kinase 3
IVGNm20992	2	mRNA	Tbc1d15	AK147085	ENSMUSG00000020130	Mm.22252	66687	NM_025706.2	"TBC1 domain family, member 15"
IVGNm04948	2	mRNA	Tbccd1	BC079629	ENSMUSG00000004462	Mm.68291	70573	NM_001081368.1	TBCC domain containing 1
IVGNm04547	2	mRNA	Tbccd1	BC082558	ENSMUSG00000004462	Mm.68291	70573	NM_001081368.1	TBCC domain containing 1
IVGNm04479	2	mRNA	Tbp	BC016476	ENSMUSG00000014767	Mm.244820	21374	NM_013684.2	TATA box binding protein
IVGNm23256	2	mRNA	Tbx3	NM_011535	ENSMUSG00000018604	Mm.219139	21386	NM_011535.2 NM_198052.1	T-box 3
IVGNm13547	2	mRNA	Tcf7l2	AK132465	ENSMUSG00000024985	Mm.139815	21416	NM_009333.2	"Transcription factor 7-like 2, T-cell specific, HMG-box"
IVGNm07192	2	mRNA	Tdrd3	NM_172605	ENSMUSG00000022019	Mm.35168	219249	NM_172605.2	Tudor domain containing 3
IVGNm24111	2	mRNA	Tfam	NM_009360	ENSMUSG00000003923	Mm.229292	21780	NM_009360.4	"Transcription factor A, mitochondrial"
IVGNm19287	2	mRNA	Tfpi	BC036146	ENSMUSG00000027082	Mm.124316	21788	NM_011576.1	Tissue factor pathway inhibitor
IVGNm30101	2	mRNA	Thoc2	AK140950	ENSMUSG00000037475	Mm.259498	331401	NM_001033422.1	THO complex 2
IVGNm23116	2	mRNA	Thumpd3	NM_008188	ENSMUSG00000030264	Mm.781	14911	NM_008188.2	THUMP domain containing 3
IVGNm23569	2	mRNA	Tmem168	NM_028990	ENSMUSG00000029569	Mm.254845	101118	NM_028990.3	Transmembrane protein 168
IVGNm17185	2	mRNA	Tmem50b	NM_030018	ENSMUSG00000022964	Mm.290341	77975	NM_030018.3	Transmembrane protein 50B
IVGNm01062	2	mRNA	Tnrc6a	AK014218	ENSMUSG00000052707	Mm.102305	233833	NM_144925.3	Trinucleotide repeat containing 6a
IVGNm04657	2	mRNA	Tomm70a	AK122356	ENSMUSG00000022752	Mm.213292	28185	NM_138599.5	Translocase of outer mitochondrial membrane 70 homolog A (yeast)
IVGNm03752	2	mRNA	Tomm70a	AK011763	ENSMUSG00000022752	Mm.213292	28185	NM_138599.5	Translocase of outer mitochondrial membrane 70 homolog A (yeast)
IVGNm32242	2	mRNA	Top1	NM_009408	ENSMUSG00000070544	Mm.217233	21969	NM_009408.2	Topoisomerase (DNA) I
IVGNm06588	2	mRNA	Top2b	NM_009409	ENSMUSG00000017485	Mm.130362	21974	NM_009409.2	Topoisomerase (DNA) II beta
IVGNm03507	2	mRNA	Top3a	AK170291	ENSMUSG00000002814	Mm.10708	21975	NM_009410.2	Topoisomerase (DNA) III alpha
IVGNm25122	2	mRNA	Trip4	NM_019797	ENSMUSG00000032386	Mm.208379	56404	NM_019797.3	Thyroid hormone receptor interactor 4
IVGNm24115	2	mRNA	Tspyl1	NM_009433	ENSMUSG00000047514	Mm.20445	22110	NM_009433.2	"Testis-specific protein, Y-encoded-like 1"
IVGNm09628	2	mRNA	Ttll4	AK014557		Mm.260714	67534		"Tubulin tyrosine ligase-like family, member 4"
IVGNm13014	2	mRNA	Txnl4a	AK012775	ENSMUSG00000057130	Mm.172411	27366	NM_025299.3	Thioredoxin-like 4A
IVGNm20342	2	mRNA	Txnrd1	AK007891	ENSMUSG00000020250	Mm.210155	50493	NM_001042513.1 NM_001042514.1 NM_001042523.1 NM_015762.2	Thioredoxin reductase 1
IVGNm06281	2	mRNA	Ube3a	NM_173010	ENSMUSG00000025326	Mm.9002	22215	NM_001033962.1 NM_011668.2 NM_173010.3	Ubiquitin protein ligase E3A
IVGNm24269	2	mRNA	Ubqln2	NM_018798	ENSMUSG00000050148	Mm.465249	54609	NM_018798.2	Ubiquilin 2
IVGNm21061	2	mRNA	Uty	AK162410		Mm.20477	22290		"Ubiquitously transcribed tetratricopeptide repeat gene, Y chromosome"
IVGNm05183	2	mRNA	Vamp4	NM_016796	ENSMUSG00000026696	Mm.10699	53330	NM_016796.3	Vesicle-associated membrane protein 4
IVGNm16279	2	mRNA	Vps37a	NM_033560	ENSMUSG00000031600	Mm.294871	52348	NM_033560.3	Vacuolar protein sorting 37A (yeast)
IVGNm05394	2	mRNA	Wdr42a	NM_153555	ENSMUSG00000026554	Mm.159915	98193	NM_153555.1	WD repeat domain 42A
IVGNm10520	2	mRNA	Wwp1	AK042570	ENSMUSG00000041058	Mm.78312	107568	NM_177327.3	WW domain containing E3 ubiquitin protein ligase 1
IVGNm12005	2	mRNA	Xrn1	X91617		Mm.291179	24127		5'-3' exoribonuclease 1
IVGNm03217	2	mRNA	Xylt2	AK083482	ENSMUSG00000020868	Mm.100638	217119	NM_145828.2	Xylosyltransferase II
IVGNm15045	2	mRNA	Ybx1	NM_011732	ENSMUSG00000028639	Mm.258204	22608	NM_011732.2	Y box protein 1
IVGNm23182	2	mRNA	Yes1	NM_009535	ENSMUSG00000014932	Mm.4558	22612	NM_009535.2	Yamaguchi sarcoma viral (v-yes) oncogene homolog 1
IVGNm33814	2	mRNA	Ylpm1	NM_178363		Mm.153183	56531		YLP motif containing 1
IVGNm12877	2	mRNA	Yy1	BC055899	ENSMUSG00000021264	Mm.3868	22632	NM_009537.3	YY1 transcription factor
IVGNm05925	2	mRNA	Zfand6	NM_022985	ENSMUSG00000030629	Mm.209349	65098	NM_022985.6	"Zinc finger, AN1-type domain 6"
IVGNm28409	2	mRNA	Zfp120	BC013500	ENSMUSG00000068134	Mm.254018	104348	NM_023266.4 NM_181266.2	Zinc finger protein 120
IVGNm32668	2	mRNA	Zfp313	NM_030743	ENSMUSG00000006418	Mm.22225	81018	NM_030743.5	Zinc finger protein 313
IVGNm17481	2	mRNA	Zfp318	NM_207671	ENSMUSG00000015597	Mm.439916	57908	NM_021346.2 NM_207671.3	Zinc finger protein 318
IVGNm06716	2	mRNA	Zfp346	NM_012017	ENSMUSG00000021481	Mm.22795	26919	NM_012017.2	Zinc finger protein 346
IVGNm16605	2	mRNA	Zfp563	NM_001024950	ENSMUSG00000067424	Mm.121392	240068	NM_001024950.2	Zinc finger protein 563
IVGNm16306	2	mRNA	Zfp617	NM_133358	ENSMUSG00000066880	Mm.251482	170938	NM_133358.2	Zinc finger protein 617
IVGNm32720	2	mRNA	Zfp639	NM_144519	ENSMUSG00000027667	Mm.285620	67778	NM_144519.3	Zinc finger protein 639
IVGNm29178	2	mRNA	Zfp644	AK144865	ENSMUSG00000049606	Mm.458845	52397	NM_026856.2	Zinc finger protein 644
IVGNm02155	2	mRNA	Zfp650	AW455876	ENSMUSG00000044308	Mm.314576	68795	NM_001081548.1 NM_177783.4	Zinc finger protein 650
IVGNm04521	2	mRNA	Zfp758	BC056632	ENSMUSG00000044501	Mm.390945	224598	NM_145484.2	Zinc finger protein 758
IVGNm32876	2	mRNA	Zhx3	NM_177263	ENSMUSG00000035877	Mm.436734	320799	NM_177263.3	Zinc fingers and homeoboxes 3
IVGNm13814	2	mRNA	Zmat2	BC089501	ENSMUSG00000001383	Mm.251155	66492	NM_025594.3	"Zinc finger, matrin type 2"
IVGNm07018	2	mRNA	Zmym2	NM_029498	ENSMUSG00000021945	Mm.31417	76007	NM_029498.2	"Zinc finger, MYM-type 2"
IVGNm07125	2	mRNA	Zmym5	NM_144842	ENSMUSG00000040123	Mm.297636	219105	NM_144842.3	"Zinc finger, MYM-type 5"
IVGNm24205	2	mRNA	Zrsr1	NM_011663		Mm.29542	22183		"Zinc finger (CCCH type), RNA binding motif and serine/arginine rich 1"
IVGNm10285	2	mRNA	Zyg11b	AK013433	ENSMUSG00000034636	Mm.426241	414872	NM_001033634.2	Zyg-ll homolog B (C. elegans)
IVGNm08777	2	mRNA		138302
IVGNm09558	2	mRNA		161606
IVGNm26638	2	mRNA		106097
IVGNm34839	2	mRNA		47016
IVGNm35434	2	mRNA		88036
IVGNm07153	2	mRNA		NM_146059
IVGNm03140	2	mRNA		AK051226
IVGNm18383	2	mRNA		86112
IVGNm14475	2	mRNA		16859
IVGNm26763	2	mRNA		107097
IVGNm07843	2	mRNA		53262
IVGNm30229	2	mRNA		AY028387
IVGNm26654	2	mRNA		106212
IVGNm35865	2	mRNA		89706
IVGNm27049	2	mRNA		108915
IVGNm17540	2	mRNA		70503
IVGNm17751	2	mRNA		79989
IVGNm08037	2	mRNA		60325
IVGNm14656	2	mRNA		18349
IVGNm26443	2	mRNA		35488
IVGNm34986	2	mRNA		47974
IVGNm13346	2	mRNA		AK046873
IVGNm07270	2	mRNA		NM_178853
IVGNm18313	2	mRNA		85445
IVGNm34375	2	mRNA		43257
IVGNm18083	2	mRNA		84511
IVGNm17691	2	mRNA		75073
IVGNm18289	2	mRNA		85320
IVGNm14239	2	mRNA		14734
IVGNm17889	2	mRNA		83864
IVGNm29373	2	mRNA		BC061108
IVGNm34391	2	mRNA		43330
IVGNm18166	2	mRNA		84811
IVGNm10906	2	mRNA		AK160993
IVGNm35387	2	mRNA		87817
IVGNm08509	2	mRNA		130464
IVGNm18406	2	mRNA		86198
IVGNm09376	2	mRNA		150043
IVGNm26400	2	mRNA		33776
IVGNm08348	2	mRNA		129320
IVGNm14075	2	mRNA		13848
IVGNm34991	2	mRNA		48003
IVGNm34199	2	mRNA		42151
IVGNm34488	2	mRNA		43983
IVGNm07348	2	mRNA		48563
IVGNm06437	2	mRNA		NM_001029
IVGNm28243	2	mRNA		AK141315
IVGNm27105	2	mRNA		109192
IVGNm08804	2	mRNA		139420
IVGNm34552	2	mRNA		44545
IVGNm25761	2	mRNA		19697
IVGNm34742	2	mRNA		46273
IVGNm25870	2	mRNA		20509
IVGNm26506	2	mRNA		35912
IVGNm34676	2	mRNA		45562
IVGNm26768	2	mRNA		107128
IVGNm24531	2	mRNA		NM_030015
IVGNm26381	2	mRNA		33486
IVGNm11363	2	mRNA		AK021360
IVGNm07393	2	mRNA		49019
IVGNm35247	2	mRNA		87209
IVGNm34937	2	mRNA		47759
IVGNm07299	2	mRNA		NM_198172
IVGNm09078	2	mRNA		141246
IVGNm34395	2	mRNA		43358
IVGNm17888	2	mRNA		83855
IVGNm34704	2	mRNA		45835
IVGNm27142	2	mRNA		111250
IVGNm07408	2	mRNA		49230
IVGNm26454	2	mRNA		35578
IVGNm08503	2	mRNA		130440
IVGNm35823	2	mRNA		89309
IVGNm07472	2	mRNA		49884
IVGNm08232	2	mRNA		66227
IVGNm18161	2	mRNA		84794
IVGNm22415	2	mRNA		AX765738
IVGNm09432	2	mRNA		150130
IVGNm08839	2	mRNA		139497
IVGNm09104	2	mRNA		141744
IVGNm26962	2	mRNA		108624
IVGNm34912	2	mRNA		47623
IVGNm01790	2	mRNA		BC066874
IVGNm18085	2	mRNA		84519
IVGNm14037	2	mRNA		13492
IVGNm34911	2	mRNA		47620
IVGNm25858	2	mRNA		20441
IVGNm25913	2	mRNA		21147
IVGNm30773	2	mRNA		AK049955
IVGNm14669	2	mRNA		18405
IVGNm10663	2	mRNA		AK081407
IVGNm35440	2	mRNA		88064
IVGNm26165	2	mRNA		26677
IVGNm18319	2	mRNA		85483
IVGNm35723	2	mRNA		89010
IVGNm34658	2	mRNA		45459
IVGNm35278	2	mRNA		87325
IVGNm14225	2	mRNA		14673
IVGNm03994	2	mRNA		AK037903
IVGNm08737	2	mRNA		136997
IVGNm14055	2	mRNA		13645
IVGNm26600	2	mRNA		37438
IVGNm35342	2	mRNA		87582
IVGNm17744	2	mRNA		79913
IVGNm06473	2	mRNA		NM_001038
IVGNm33906	2	mRNA		NM_001042
IVGNm26006	2	mRNA		22047
IVGNm08292	2	mRNA		129005
IVGNm07747	2	mRNA		52020
IVGNm08285	2	mRNA		128260
IVGNm25742	2	mRNA		19447
IVGNm07966	2	mRNA		56086
IVGNm07386	2	mRNA		48973
IVGNm18328	2	mRNA		85902
IVGNm34437	2	mRNA		43619
IVGNm27106	2	mRNA		109344
IVGNm08699	2	mRNA		136222
IVGNm31892	2	mRNA		BC065095
IVGNm34399	2	mRNA		43372
IVGNm28807	2	mRNA		AK032498
IVGNm13478	2	mRNA		AK084711
IVGNm13908	2	mRNA		12585
IVGNm07593	2	mRNA		50421
IVGNm34861	2	mRNA		47214
IVGNm18232	2	mRNA		85113
IVGNm13403	2	mRNA		AK076231
IVGNm34761	2	mRNA		46415
IVGNm27574	2	mRNA		93540
IVGNm11086	2	mRNA		S53716
IVGNm26282	2	mRNA		31266
IVGNm18084	2	mRNA		84512
IVGNm27901	2	mRNA		AK036668
IVGNm07773	2	mRNA		52320
IVGNm07718	2	mRNA		51682
IVGNm16612	2	mRNA		NM_001029892
IVGNm34923	2	mRNA		47674
IVGNm14672	2	mRNA		18429
IVGNm12804	2	mRNA		AX775979
IVGNm17963	2	mRNA		84077
IVGNm26884	2	mRNA		107935
IVGNm34242	2	mRNA		42465
IVGNm08115	2	mRNA		60878
IVGNm18312	2	mRNA		85444
IVGNm35038	2	mRNA		86355
IVGNm14352	2	mRNA		16169
IVGNm17678	2	mRNA		74749
IVGNm34299	2	mRNA		42728
IVGNm01961	2	mRNA		11803
IVGNm09284	2	mRNA		149865
IVGNm34677	2	mRNA		45564
IVGNm07921	2	mRNA		54537
IVGNm35719	2	mRNA		89001
IVGNm35462	2	mRNA		88234
IVGNm25995	2	mRNA		21940
IVGNm35188	2	mRNA		86966
IVGNm26218	2	mRNA		27763
IVGNm35007	2	mRNA		48119
IVGNm34369	2	mRNA		43210
IVGNm34603	2	mRNA		44925
IVGNm21233	2	ncRNA	1110059G02Rik	AK004311		Mm.466010	68786		RIKEN cDNA 1110059G02 gene
IVGNm19418	2	ncRNA	1700060L04Rik	AK006844		Mm.438970	73378		RIKEN cDNA 1700060L04 gene
IVGNm11853	2	ncRNA	1700093C20Rik	AK162670	ENSMUSG00000043090	Mm.460423	76623	NM_177899.3	RIKEN cDNA 1700093C20 gene
IVGNm04395	2	ncRNA	1810053B23Rik	AK160158		Mm.458688	69857		RIKEN cDNA 1810053B23 gene
IVGNm05985	2	ncRNA	2610204K14Rik	NM_025997	ENSMUSG00000038646|ENSMUSG00000048648	Mm.241472	67148	NM_025997.2	RIKEN cDNA 2610204K14 gene
IVGNm11210	2	ncRNA	2810013P06Rik	AK012741		Mm.294938	67206		RIKEN cDNA 2810013P06 gene
IVGNm11581	2	ncRNA	2810013P06Rik	AK077895		Mm.294938	67206		RIKEN cDNA 2810013P06 gene
IVGNm01060	2	ncRNA	4632427E13Rik	AK014157	ENSMUSG00000074024	Mm.394729	666737		RIKEN cDNA 4632427E13 gene
IVGNm19577	2	ncRNA	4930414L22Rik	AK019577		Mm.440743	78108		RIKEN cDNA 4930414L22 gene
IVGNm02876	2	ncRNA	4930502E09Rik	AK015677		Mm.84413	74995		RIKEN cDNA 4930502E09 gene
IVGNm19551	2	ncRNA	5430402O13Rik	AK017262		Mm.430720	73183		RIKEN cDNA 5430402O13 gene
IVGNm11658	2	ncRNA	5730601F06Rik	AK088432	ENSMUSG00000060510	Mm.428682	77519		RIKEN cDNA 5730601F06 gene
IVGNm30538	2	ncRNA	9330180L21Rik	AK019610	ENSMUSG00000006527	Mm.383254	77268	NM_019460.1	RIKEN cDNA 9330180L21 gene
IVGNm30897	2	ncRNA	9330180L21Rik	AK087273	ENSMUSG00000006527	Mm.383254	77268	NM_019460.1	RIKEN cDNA 9330180L21 gene
IVGNm10406	2	ncRNA	9530077C14Rik	AK020648		Mm.118809	78454		RIKEN cDNA 9530077C14 gene
IVGNm29825	2	ncRNA	A930036K24Rik	AK044545		Mm.134224	77829		RIKEN cDNA A930036K24 gene
IVGNm18937	2	ncRNA	AA617406	AK079951		Mm.441712	98819		Expressed sequence AA617406
IVGNm18987	2	ncRNA	B2m	AK086184		Mm.163	12010		Beta-2 microglobulin
IVGNm28978	2	ncRNA	C330023M02Rik	AK076483		Mm.33919	231713		RIKEN cDNA C330023M02 gene
IVGNm29864	2	ncRNA	C730026J16	AK050204		Mm.440158	331006		Hypothetical protein C730026J16
IVGNm29779	2	ncRNA	C730029A08Rik	AK038898		Mm.372587	320926		RIKEN cDNA C730029A08 gene
IVGNm20671	2	ncRNA	Car5b	AK041253		Mm.180953	56078		"Carbonic anhydrase 5b, mitochondrial"
IVGNm19461	2	ncRNA	Cecr2	AK011799	ENSMUSG00000071226	Mm.333357	330409		"Cat eye syndrome chromosome region, candidate 2 homolog (human)"
IVGNm30559	2	ncRNA	Col4a3bp	AK020301	ENSMUSG00000021669	Mm.392062	68018	NM_023420.1	"Collagen, type IV, alpha 3 (Goodpasture antigen) binding protein"
IVGNm20381	2	ncRNA	Cpm	AK013053	ENSMUSG00000020183	Mm.339332	70574		Carboxypeptidase M
IVGNm31655	2	ncRNA	Creb3l2	BC006792		Mm.391651	208647		CAMP responsive element binding protein 3-like 2
IVGNm21225	2	ncRNA	Crkl	AK003911	ENSMUSG00000006134	Mm.21048	12929	NM_007764.4	V-crk sarcoma virus CT10 oncogene homolog (avian)-like
IVGNm20495	2	ncRNA	D10Bwg1070e	AK017596		Mm.439841	52902		"DNA segment, Chr 10, Brigham & Women's Genetics 1070 expressed"
IVGNm27702	2	ncRNA	D1Ertd471e	AK014234	ENSMUSG00000040612	Mm.101743	27877		"DNA segment, Chr 1, ERATO Doi 471, expressed"
IVGNm27690	2	ncRNA	D1Ertd471e	AK013417	ENSMUSG00000040612	Mm.101743	27877		"DNA segment, Chr 1, ERATO Doi 471, expressed"
IVGNm12707	2	ncRNA	D930001B02	AK147582		Mm.125647	328087		Hypothetical protein D930001B02
IVGNm21001	2	ncRNA	D930009K15Rik	AK148627		Mm.21093	399585		RIKEN cDNA D930009K15 gene
IVGNm00502	2	ncRNA	Dnajb4	AK077587	ENSMUSG00000028035	Mm.46746	67035	NM_025926.2 NM_027287.2	"DnaJ (Hsp40) homolog, subfamily B, member 4"
IVGNm18566	2	ncRNA	ENSMUSG00000074807	AK014355		Mm.404541	100043736		"Predicted gene, ENSMUSG00000074807"
IVGNm13222	2	ncRNA	Gnaq	AK031823	ENSMUSG00000024639	Mm.439701	14682	NM_008139.5	"Guanine nucleotide binding protein, alpha q polypeptide"
IVGNm12939	2	ncRNA	Hnrpul2	AK004010	ENSMUSG00000071659	Mm.458274	68693	NM_001081196.1	Heterogeneous nuclear ribonucleoprotein U-like 2
IVGNm13150	2	ncRNA	Malat1	AK019083		Mm.298256	72289		Metastasis associated lung adenocarcinoma transcript 1 (non-coding RNA)
IVGNm13165	2	ncRNA	Malat1	AK020134		Mm.298256	72289		Metastasis associated lung adenocarcinoma transcript 1 (non-coding RNA)
IVGNm13171	2	ncRNA	Malat1	AK020483		Mm.392400	72289		Metastasis associated lung adenocarcinoma transcript 1 (non-coding RNA)
IVGNm20048	2	ncRNA	Met	AK145182	ENSMUSG00000009376	Mm.86844	17295	NM_008591.2	Met proto-oncogene
IVGNm04792	2	ncRNA	Mphosph8	BC027359		Mm.466792	75339		M-phase phosphoprotein 8
IVGNm30453	2	ncRNA	Mtx3	AK015540		Mm.296770	382793		Metaxin 3
IVGNm31362	2	ncRNA	Pcgf5	AK019998	ENSMUSG00000024805	Mm.381165	76073	NM_029508.3	Polycomb group ring finger 5
IVGNm31817	2	ncRNA	Phc3	BC050266	ENSMUSG00000037652	Mm.440057	241915	NM_153421.1	Polyhomeotic-like 3 (Drosophila)
IVGNm00444	2	ncRNA	Phc3	AK050678	ENSMUSG00000037652	Mm.440057	241915	NM_153421.1	Polyhomeotic-like 3 (Drosophila)
IVGNm31702	2	ncRNA	Plekha6	BC025841	ENSMUSG00000041757	Mm.253559	240753	NM_182930.1	"Pleckstrin homology domain containing, family A member 6"
IVGNm32541	2	ncRNA	Ppid	NM_026352	ENSMUSG00000027804	Mm.295252	67738	NM_026352.3	Peptidylprolyl isomerase D (cyclophilin D)
IVGNm22719	2	ncRNA	Ppp2r5e	BC062259		Mm.440646	26932		"Protein phosphatase 2, regulatory subunit B (B56), epsilon isoform"
IVGNm22217	2	ncRNA	Prr6	AJ409489	ENSMUSG00000018509	Mm.390409	73139		Proline-rich polypeptide 6
IVGNm27655	2	ncRNA	Ralgps2	AK008856		Mm.28376	78255		Ral GEF with PH domain and SH3 binding motif 2
IVGNm10492	2	ncRNA	Rsbn1l	AK039994	ENSMUSG00000039968	Mm.254286	242860	NM_001080977.1	Round spermatid basic protein 1-like
IVGNm00151	2	ncRNA	Sec22b	AK016219		Mm.2551	20333		SEC22 vesicle trafficking protein homolog B (S. cerevisiae)
IVGNm10964	2	ncRNA	Slc31a1	AK172012	ENSMUSG00000066150	Mm.248637	20529	NM_175090.3	"Solute carrier family 31, member 1"
IVGNm29944	2	ncRNA	Snrk	AK082185	ENSMUSG00000038145	Mm.257989	20623	NM_133741.1	SNF related kinase
IVGNm19769	2	ncRNA	Snx10	AK045247		Mm.294166	71982		Sorting nexin 10
IVGNm02213	2	ncRNA	Sub1	BB580022	ENSMUSG00000022205	Mm.41746	20024	NM_011294.3	SUB1 homolog (S. cerevisiae)
IVGNm33138	2	ncRNA	Supt4h1	NM_009296		Mm.622	20922		Suppressor of Ty 4 homolog 1 (S. cerevisiae)
IVGNm04860	2	ncRNA	Thrb	BC042730	ENSMUSG00000021779	Mm.32563	21834	NM_009380.2	Thyroid hormone receptor beta
IVGNm03025	2	ncRNA	Zfp652	AK035405	ENSMUSG00000075595	Mm.458344	268469	NM_201609.2	Zinc finger protein 652
IVGNm31114	2	ncRNA	Zmym5	AK165863	ENSMUSG00000040123	Mm.297636	219105	NM_144842.3	"Zinc finger, MYM-type 5"
IVGNm34237	2	ncRNA		42445
IVGNm10054	2	ncRNA		AK161167		Mm.460673	0		"0 day neonate head cDNA, RIKEN full-length enriched library, clone:4831413J19 product:unclassifiable, full insert sequence"
IVGNm08695	2	ncRNA		136167
IVGNm30099	2	ncRNA		AK140533
IVGNm08304	2	ncRNA		129060
IVGNm11885	2	ncRNA		AK172035		Mm.412865	0		"6 days neonate spleen cDNA, RIKEN full-length enriched library, clone:F420010M01 product:hypothetical protein, full insert sequence"
IVGNm34551	2	ncRNA		44535
IVGNm12293	2	ncRNA		AK034925
IVGNm09089	2	ncRNA		141325
IVGNm13487	2	ncRNA		AK085777
IVGNm31790	2	ncRNA		BC048412
IVGNm01398	2	ncRNA		AK079261
IVGNm34599	2	ncRNA		44895
IVGNm19602	2	ncRNA		AK020657
IVGNm34522	2	ncRNA		44276
IVGNm02127	2	ncRNA		AV239365
IVGNm27314	2	ncRNA		121019
IVGNm12701	2	ncRNA		AK147018
IVGNm09372	2	ncRNA		150034
IVGNm29632	2	ncRNA		AK019501
IVGNm09229	2	ncRNA		149749
IVGNm20610	2	ncRNA		AK033032		Mm.413274	0		"11 days embryo gonad cDNA, RIKEN full-length enriched library, clone:7030414N10 product:unclassifiable, full insert sequence"
IVGNm26924	2	ncRNA		108434
IVGNm16289	2	ncRNA		NM_053265
IVGNm28288	2	ncRNA		AK147373
IVGNm13699	2	ncRNA		AK160673
IVGNm31327	2	ncRNA		AK009643
IVGNm28758	2	ncRNA		AK020355
IVGNm34348	2	ncRNA		43040
IVGNm19794	2	ncRNA		AK048569
IVGNm12713	2	ncRNA		AK148390		Mm.412265	0		"B16 F10Y cells cDNA, RIKEN full-length enriched library, clone:G370125G19 product:unclassifiable, full insert sequence"
IVGNm12018	3	mRNA	1110018G07Rik	AK003776	ENSMUSG00000042350	Mm.24446	68497	NM_178065.3	RIKEN cDNA 1110018G07 gene
IVGNm11003	3	mRNA	1110037F02Rik	BC028830	ENSMUSG00000040720	Mm.331487	66185	NM_001081183.1	RIKEN cDNA 1110037F02 gene
IVGNm24895	3	mRNA	1190002N15Rik	NM_001033145	ENSMUSG00000045414	Mm.258746	68861	NM_001033145.2	RIKEN cDNA 1190002N15 gene
IVGNm24366	3	mRNA	1190005P17Rik	NM_025431	ENSMUSG00000020224	Mm.291755	66225	NM_025431.2	RIKEN cDNA 1190005P17 gene
IVGNm24933	3	mRNA	1200003I07Rik	NM_001039967	ENSMUSG00000054648	Mm.334581	66869	NM_001039965.1 NM_001039967.1 NM_181274.3	RIKEN cDNA 1200003I07 gene
IVGNm06899	3	mRNA	1200014M14Rik	NM_026173	ENSMUSG00000021671	Mm.86472	67463	NM_026173.2	RIKEN cDNA 1200014M14 gene
IVGNm24349	3	mRNA	1700052N19Rik	NM_024261		Mm.346733	73419		RIKEN cDNA 1700052N19 gene
IVGNm22093	3	mRNA	1810013L24Rik	BC116780	ENSMUSG00000022507	Mm.390868	69053	NM_001081400.1	RIKEN cDNA 1810013L24 gene
IVGNm02790	3	mRNA	2010005J08Rik	AK008128	ENSMUSG00000049680	Mm.271657	72046	NM_001077661.1 NM_178623.3	RIKEN cDNA 2010005J08 gene
IVGNm01808	3	mRNA	2210018M11Rik	BC089304		Mm.387819	233545		RIKEN cDNA 2210018M11 gene
IVGNm33418	3	mRNA	2310004I24Rik	NM_025510		Mm.22511	66358		RIKEN cDNA 2310004I24 gene
IVGNm16214	3	mRNA	2310065K24Rik	NM_028221	ENSMUSG00000031774	Mm.250425	102122	NM_028221.3	RIKEN cDNA 2310065K24 gene
IVGNm13771	3	mRNA	2610024E20Rik	BC031465	ENSMUSG00000036501	Mm.292258	225358	NM_146084.1	RIKEN cDNA 2610024E20 gene
IVGNm05984	3	mRNA	2610204K14Rik	NM_025997	ENSMUSG00000038646|ENSMUSG00000048648	Mm.241472	67148	NM_025997.2	RIKEN cDNA 2610204K14 gene
IVGNm24485	3	mRNA	2700019D07Rik	NM_028287		Mm.248081	72580		RIKEN cDNA 2700019D07 gene
IVGNm16108	3	mRNA	2810004N23Rik	NM_025615	ENSMUSG00000031984	Mm.439808	66523	NM_025615.1	RIKEN cDNA 2810004N23 gene
IVGNm05987	3	mRNA	2810474O19Rik	NM_026054	ENSMUSG00000032712	Mm.333515	67246	NM_026054.2	RIKEN cDNA 2810474O19 gene
IVGNm21791	3	mRNA	2900011O08Rik	AK139470	ENSMUSG00000044117	Mm.216217	67254	NM_144518.3	RIKEN cDNA 2900011O08 gene
IVGNm17175	3	mRNA	3110002H16Rik	NM_029623	ENSMUSG00000024410	Mm.196596	76482	NM_029623.2	RIKEN cDNA 3110002H16 gene
IVGNm22519	3	mRNA	4833420G17Rik	BC028328	ENSMUSG00000062822	Mm.390641	67392	NM_026127.3	RIKEN cDNA 4833420G17 gene
IVGNm21639	3	mRNA	4921505C17Rik	AK079409	ENSMUSG00000050310	Mm.275811	78757	NM_030168.2	RIKEN cDNA 4921505C17 gene
IVGNm19326	3	mRNA	4921517L17Rik	BC075727		Mm.467109	70873		RIKEN cDNA 4921517L17 gene
IVGNm04490	3	mRNA	4930453N24Rik	BC020029		Mm.212157	67609		RIKEN cDNA 4930453N24 gene
IVGNm31596	3	mRNA	4931406I20Rik	AK209015	ENSMUSG00000028677	Mm.318331	66743	NM_025739.2	RIKEN cDNA 4931406I20 gene
IVGNm11945	3	mRNA	4933411K20Rik	BC049135	ENSMUSG00000031631	Mm.133623	66756	NM_025747.3	RIKEN cDNA 4933411K20 gene
IVGNm33652	3	mRNA	5033411D12Rik	NM_138654	ENSMUSG00000055137	Mm.364180	192136	NM_138654.2	RIKEN cDNA 5033411D12 gene
IVGNm05005	3	mRNA	5033414K04Rik	NM_001003948	ENSMUSG00000045658	Mm.187470	98496	NM_001003948.1	RIKEN cDNA 5033414K04 gene
IVGNm21968	3	mRNA	5730403B10Rik	AK166141	ENSMUSG00000004071	Mm.157648	66626	NM_025670.4	RIKEN cDNA 5730403B10 gene
IVGNm17399	3	mRNA	6330416L07Rik	NM_176962	ENSMUSG00000033972	Mm.442162	319615	NM_176962.3	RIKEN cDNA 6330416L07 gene
IVGNm02594	3	mRNA	6430604K15Rik	CJ213788	ENSMUSG00000054381	Mm.221270	269997	NM_175560.3	RIKEN cDNA 6430604K15 gene
IVGNm00885	3	mRNA	A630047E20Rik	BC060502		Mm.257864	271981		RIKEN cDNA A630047E20 gene
IVGNm32737	3	mRNA	AA408296	NM_145415	ENSMUSG00000016181	Mm.173758	215193	NM_145415.2	Expressed sequence AA408296
IVGNm12209	3	mRNA	Abt1	AK019221	ENSMUSG00000036376	Mm.292094	30946	NM_013924.3	Activator of basal transcription
IVGNm28874	3	mRNA	Acad10	AK040819	ENSMUSG00000029456	Mm.45423	71985	NM_028037.4	"Acyl-Coenzyme A dehydrogenase family, member 10"
IVGNm23340	3	mRNA	Acrbp	NM_016845	ENSMUSG00000072770	Mm.347910	54137	NM_016845.1	Proacrosin binding protein
IVGNm06959	3	mRNA	Actr8	NM_027493	ENSMUSG00000015971	Mm.215110	56249	NM_027493.2	ARP8 actin-related protein 8 homolog (S. cerevisiae)
IVGNm03456	3	mRNA	Agxt2l2	AK160557	ENSMUSG00000020359	Mm.256875	72947	NM_028398.2	Alanine-glyoxylate aminotransferase 2-like 2
IVGNm16445	3	mRNA	AI449175	NM_172754	ENSMUSG00000060427	Mm.458487	234362	NM_001045553.1 NM_172754.2	Expressed sequence AI449175
IVGNm25135	3	mRNA	Ak3	NM_021299	ENSMUSG00000024782	Mm.196067	56248	NM_021299.1	Adenylate kinase 3
IVGNm33350	3	mRNA	Akap10	NM_019921	ENSMUSG00000047804	Mm.274404	56697	NM_019921.2	A kinase (PRKA) anchor protein 10
IVGNm21959	3	mRNA	Akap11	AK164604	ENSMUSG00000075507	Mm.89413	219181		A kinase (PRKA) anchor protein 11
IVGNm16927	3	mRNA	Akap8l	NM_017476	ENSMUSG00000002625	Mm.281005	54194	NM_017476.2	A kinase (PRKA) anchor protein 8-like
IVGNm15649	3	mRNA	Akap9	NM_194462	ENSMUSG00000040407	Mm.46044	100986	NM_194462.2	A kinase (PRKA) anchor protein (yotiao) 9
IVGNm33758	3	mRNA	Alkbh5	NM_172943	ENSMUSG00000042650	Mm.262056	268420	NM_172943.3	"AlkB, alkylation repair homolog 5 (E. coli)"
IVGNm07256	3	mRNA	Amigo2	NM_178114		Mm.466805	105827		Adhesion molecule with Ig like domain 2
IVGNm22040	3	mRNA	Ank	BC054379	ENSMUSG00000022265	Mm.265264	11732	NM_020332.4	Progressive ankylosis
IVGNm13816	3	mRNA	Ankhd1	BC091647	ENSMUSG00000024483	Mm.24790	108857	NM_175375.3	Ankyrin repeat and KH domain containing 1
IVGNm25264	3	mRNA	Ankrd17	NM_030886	ENSMUSG00000055204	Mm.245522	81702	NM_030886.2 NM_198010.2	Ankyrin repeat domain 17
IVGNm05251	3	mRNA	Ankzf1	NM_026187	ENSMUSG00000026199	Mm.259326	52231	NM_026187.4	Ankyrin repeat and zinc finger domain containing 1
IVGNm20274	3	mRNA	Anxa4	U95371	ENSMUSG00000029994	Mm.259702	11746	NM_013471.1	Annexin A4
IVGNm06602	3	mRNA	Ap3b1	NM_009680	ENSMUSG00000021686	Mm.21185	11774	NM_009680.2	"Adaptor-related protein complex 3, beta 1 subunit"
IVGNm15252	3	mRNA	Ap4b1	NM_026193	ENSMUSG00000032952	Mm.197568	67489	NM_026193.1	"Adaptor-related protein complex AP-4, beta 1"
IVGNm21872	3	mRNA	App	AK148439	ENSMUSG00000022892	Mm.277585	11820	NM_007471.2	Amyloid beta (A4) precursor protein
IVGNm33158	3	mRNA	Arhgap5	NM_009706	ENSMUSG00000035133	Mm.35059	11855	NM_009706.2	Rho GTPase activating protein 5
IVGNm33838	3	mRNA	Arid4b	NM_194262	ENSMUSG00000039219	Mm.439784	94246	NM_194262.1 NM_198122.1	AT rich interactive domain 4B (Rbp1 like)
IVGNm11960	3	mRNA	Arih1	BC057680		Mm.305925	23806		Ariadne ubiquitin-conjugating enzyme E2 binding protein homolog 1 (Drosophila)
IVGNm12845	3	mRNA	Asb2	BC031161	ENSMUSG00000021200	Mm.27159	65256	NM_023049.1	Ankyrin repeat and SOCS box-containing protein 2
IVGNm25194	3	mRNA	Atad1	NM_026487		Mm.27123	67979		"ATPase family, AAA domain containing 1"
IVGNm31584	3	mRNA	Atg16l1	AK202676	ENSMUSG00000026289	Mm.272972	77040	NM_029846.3	Autophagy-related 16-like 1 (yeast)
IVGNm12857	3	mRNA	Atg2b	BC046427	ENSMUSG00000041341	Mm.114362	76559	NM_029654.4	ATG2 autophagy related 2 homolog B (S. cerevisiae)
IVGNm10980	3	mRNA	Aurkaip1	BC011245	ENSMUSG00000065990	Mm.28999	66077	NM_025338.3	Aurora kinase A interacting protein 1
IVGNm30042	3	mRNA	Azi2	AK134714	ENSMUSG00000039285	Mm.92705	27215	NM_001048146.1 NM_013727.3	5-azacytidine induced gene 2
IVGNm31847	3	mRNA	Bat2d	BC053406	ENSMUSG00000040225	Mm.245446	226562	NM_001081290.1	BAT2 domain containing 1
IVGNm28484	3	mRNA	BC003331	DQ077804	ENSMUSG00000006010	Mm.222093	226499	NM_001077237.1 NM_145511.2	CDNA sequence BC003331
IVGNm15526	3	mRNA	BC023814	NM_153562		Mm.296008	229503		CDNA sequence BC023814
IVGNm17311	3	mRNA	BC027231	NM_145972		Mm.310573	212547		CDNA sequence BC027231
IVGNm23965	3	mRNA	BC065397	NM_001033001	ENSMUSG00000072960	Mm.375224	436230	NM_001033001.2	CDNA sequence BC065397
IVGNm23958	3	mRNA	Bclaf1	NM_001025392	ENSMUSG00000037608	Mm.294783	72567	NM_001025392.1 NM_001025393.1 NM_153787.2	BCL2-associated transcription factor 1
IVGNm16469	3	mRNA	Bcor	NM_175045	ENSMUSG00000040363	Mm.196328	71458	NM_029510.2 NM_175044.2 NM_175045.2 NM_175046.2	Bcl6 interacting corepressor
IVGNm06890	3	mRNA	Bfar	NM_025976	ENSMUSG00000022684	Mm.223689	67118	NM_025976.4	Bifunctional apoptosis regulator
IVGNm15729	3	mRNA	Birc2	NM_007465	ENSMUSG00000057367	Mm.335659	11797	NM_007465.1	Baculoviral IAP repeat-containing 2
IVGNm05044	3	mRNA	Bmpr2	NM_007561	ENSMUSG00000067336	Mm.466857	12168	NM_007561.3	"Bone morphogenic protein receptor, type II (serine/threonine kinase)"
IVGNm10189	3	mRNA	Bsdc1	AK004358		Mm.17918	100383		BSD domain containing 1
IVGNm05571	3	mRNA	C330019L16Rik	NM_001034857		Mm.387841	208111		RIKEN cDNA C330019L16 gene
IVGNm02899	3	mRNA	Canx	AK017254	ENSMUSG00000020368	Mm.248827	12330	NM_007597.2	Calnexin
IVGNm10017	3	mRNA	Casp8	AK153340	ENSMUSG00000026029	Mm.336851	12370	NM_001080126.1 NM_009812.2	Caspase 8
IVGNm32834	3	mRNA	Cbfa2t2	NM_172860	ENSMUSG00000038533	Mm.29914	12396	NM_172860.1	"Core-binding factor, runt domain, alpha subunit 2, translocated to, 2 (human)"
IVGNm24414	3	mRNA	Ccar1	NM_026201		Mm.196371	67500		Cell division cycle and apoptosis regulator 1
IVGNm31109	3	mRNA	Ccdc127	AK164539	ENSMUSG00000021578	Mm.101586	67433	NM_024201.2	Coiled-coil domain containing 127
IVGNm33434	3	mRNA	Ccdc16	NM_025884	ENSMUSG00000046010	Mm.29622	66983	NM_025884.4	Coiled-coil domain containing 16
IVGNm21122	3	mRNA	Ccdc28a	BC013553	ENSMUSG00000059554	Mm.296565	215814	NM_144820.3	Coiled-coil domain containing 28A
IVGNm03621	3	mRNA	Ccdc49	BC079553	ENSMUSG00000018541	Mm.33206	67480	NM_026186.3	Coiled-coil domain containing 49
IVGNm00372	3	mRNA	Ccdc76	AK041636	ENSMUSG00000033439	Mm.259648	229780	NM_030016.2	Coiled-coil domain containing 76
IVGNm16213	3	mRNA	Ccpg1	NM_028181	ENSMUSG00000034563	Mm.268475	72278	NM_028181.3	Cell cycle progression 1
IVGNm20283	3	mRNA	Cd164	AK002792	ENSMUSG00000019818	Mm.269815	53599	NM_016898.2	CD164 antigen
IVGNm10766	3	mRNA	Cdc2l1	AK135402	ENSMUSG00000029062	Mm.267410	12537	NM_007661.3	Cell division cycle 2-like 1
IVGNm12884	3	mRNA	Cdyl	BC062123	ENSMUSG00000059288	Mm.29002	12593	NM_009881.2	"Chromodomain protein, Y chromosome-like"
IVGNm30524	3	mRNA	Cdyl	AK018892	ENSMUSG00000059288	Mm.29002	12593	NM_009881.2	"Chromodomain protein, Y chromosome-like"
IVGNm01456	3	mRNA	Cebpg	AK087103	ENSMUSG00000056216	Mm.273090	12611	NM_009884.3	"CCAAT/enhancer binding protein (C/EBP), gamma"
IVGNm21859	3	mRNA	Centb2	AK147319	ENSMUSG00000049076	Mm.274646	78618	NM_030138.2	"Centaurin, beta 2"
IVGNm32499	3	mRNA	Cep27	NM_025475	ENSMUSG00000027285	Mm.221900	66296	NM_025475.2	Centrosomal protein 27
IVGNm31540	3	mRNA	Chac1	AK180747	ENSMUSG00000027313	Mm.35083	69065	NM_026929.3	"ChaC, cation transport regulator-like 1 (E. coli)"
IVGNm17018	3	mRNA	Chmp1b	NM_024190	ENSMUSG00000031242	Mm.73777	67064	NM_025921.2	Chromatin modifying protein 1B
IVGNm13724	3	mRNA	Chmp1b	AK167614	ENSMUSG00000031242	Mm.73777	67064	NM_025921.2	Chromatin modifying protein 1B
IVGNm28444	3	mRNA	Clasp1	BC057312	ENSMUSG00000064302	Mm.138740	76707	NM_001081276.1	CLIP associating protein 1
IVGNm20171	3	mRNA	Clcn4-2	BC005553	ENSMUSG00000000605	Mm.297883	12727	NM_011334.3	Chloride channel 4-2
IVGNm00983	3	mRNA	Cldnd2	AK006929	ENSMUSG00000038973	Mm.159153	74276	NM_028849.1	Claudin domain containing 2
IVGNm05879	3	mRNA	Clec1b	NM_019985		Mm.30700	56760		"C-type lectin domain family 1, member b"
IVGNm23637	3	mRNA	Cml2	NM_053096	ENSMUSG00000033634	Mm.24251	93673	NM_053096.3	Camello-like 2
IVGNm34102	3	mRNA	Col14a1	NM_181277	ENSMUSG00000022371	Mm.297859	12818	NM_181277.2	"Collagen, type XIV, alpha 1"
IVGNm06841	3	mRNA	Col4a3bp	NM_023420	ENSMUSG00000021669	Mm.24125	68018	NM_023420.1	"Collagen, type IV, alpha 3 (Goodpasture antigen) binding protein"
IVGNm32265	3	mRNA	Cops2	NM_009939	ENSMUSG00000027206	Mm.3596	12848	NM_009939.2	"COP9 (constitutive photomorphogenic) homolog, subunit 2 (Arabidopsis thaliana)"
IVGNm33657	3	mRNA	Coro6	NM_139130	ENSMUSG00000020836	Mm.33477	216961	NM_139128.1 NM_139129.1 NM_139130.2	"Coronin, actin binding protein 6"
IVGNm16863	3	mRNA	Cpt1a	NM_013495	ENSMUSG00000024900	Mm.18522	12894	NM_013495.1	"Carnitine palmitoyltransferase 1a, liver"
IVGNm15061	3	mRNA	Creb3	NM_013497	ENSMUSG00000028466	Mm.12407	12913	NM_013497.3	CAMP responsive element binding protein 3
IVGNm04749	3	mRNA	Crem	AY738720	ENSMUSG00000063889	Mm.5244	12916	NM_013498.1	CAMP responsive element modulator
IVGNm18920	3	mRNA	Crnkl1	AK078271	ENSMUSG00000001767	Mm.248755	66877	NM_025820.3	"Crn, crooked neck-like 1 (Drosophila)"
IVGNm05049	3	mRNA	Crp	NM_007768	ENSMUSG00000037942	Mm.28767	12944	NM_007768.3	"C-reactive protein, pentraxin-related"
IVGNm01508	3	mRNA	Crtc3	AK135654	ENSMUSG00000030527	Mm.392175	70461	NM_173863.2	CREB regulated transcription coactivator 3
IVGNm17254	3	mRNA	Cryzl1	NM_133679		Mm.109823	66609		"Crystallin, zeta (quinone reductase)-like 1"
IVGNm13155	3	mRNA	Csnk1a1	AK019420		Mm.462560	93687		"Casein kinase 1, alpha 1"
IVGNm15370	3	mRNA	Ctbs	NM_028836		Mm.45396	74245		"Chitobiase, di-N-acetyl-"
IVGNm28351	3	mRNA	Cugbp2	AK161349		Mm.398543	14007		"CUG triplet repeat, RNA binding protein 2"
IVGNm16195	3	mRNA	Cul5	NM_027807	ENSMUSG00000032030	Mm.218910	75717	NM_027807.2	Cullin 5
IVGNm11439	3	mRNA	Cwf19l2	AK037905	ENSMUSG00000025898	Mm.245482	244672	NM_027545.2	"CWF19-like 2, cell cycle control (S. pombe)"
IVGNm23115	3	mRNA	Cxcl1	NM_008176		Mm.21013	14825		Chemokine (C-X-C motif) ligand 1
IVGNm04708	3	mRNA	Cxxc1	AK206909	ENSMUSG00000024560	Mm.17537	74322	NM_028868.3	CXXC finger 1 (PHD domain)
IVGNm04698	3	mRNA	Cyb5r3	AK202020	ENSMUSG00000018042	Mm.22560	109754	NM_029787.2	Cytochrome b5 reductase 3
IVGNm32269	3	mRNA	Cyct	NM_009989		Mm.4872	13067		"Cytochrome c, testis"
IVGNm31484	3	mRNA	Cyp17a1	AK132830	ENSMUSG00000003555	Mm.1262	13074	NM_007809.2	"Cytochrome P450, family 17, subfamily a, polypeptide 1"
IVGNm05610	3	mRNA	Cyp2b19	NM_007814	ENSMUSG00000066704	Mm.14098	13090	NM_007814.1	"Cytochrome P450, family 2, subfamily b, polypeptide 19"
IVGNm05727	3	mRNA	Cyp2b9	NM_010000	ENSMUSG00000040660	Mm.14413	13094	NM_010000.2	"Cytochrome P450, family 2, subfamily b, polypeptide 9"
IVGNm33567	3	mRNA	D11Ertd636e	NM_029794	ENSMUSG00000018727	Mm.229207	52670	NM_026682.1 NM_029794.1	"DNA segment, Chr 11, ERATO Doi 636, expressed"
IVGNm33802	3	mRNA	D11Wsu47e	NM_177777	ENSMUSG00000041623	Mm.239566	276852	NM_177777.4	"DNA segment, Chr 11, Wayne State University 47, expressed"
IVGNm25619	3	mRNA	D19Ertd386e	NM_177464	ENSMUSG00000025184	Mm.254169	52013	NM_177464.4	"DNA segment, Chr 19, ERATO Doi 386, expressed"
IVGNm25251	3	mRNA	D19Ertd737e	NM_029648	ENSMUSG00000057858	Mm.290183	76539	NM_029648.6	"DNA segment, Chr 19, ERATO Doi 737, expressed"
IVGNm01788	3	mRNA	D230025D16Rik	BC066141		Mm.334761	234678		RIKEN cDNA D230025D16 gene
IVGNm18457	3	mRNA	D2Ertd391e	AK004234		Mm.28492	51897		"DNA segment, Chr 2, ERATO Doi 391, expressed"
IVGNm10280	3	mRNA	D4Wsu132e	AK013175	ENSMUSG00000035649	Mm.28207	28027	NM_138590.2 NM_177027.3	"DNA segment, Chr 4, Wayne State University 132, expressed"
IVGNm22586	3	mRNA	D6Wsu116e	BC040393		Mm.28524	28006		"DNA segment, Chr 6, Wayne State University 116, expressed"
IVGNm05370	3	mRNA	Dars	NM_145507	ENSMUSG00000026356	Mm.28693	226414	NM_145507.1 NM_177445.3	Aspartyl-tRNA synthetase
IVGNm32864	3	mRNA	Dclre1c	NM_175683	ENSMUSG00000026648	Mm.23483	227525	NM_001110214.1 NM_146114.3 NM_175683.4	"DNA cross-link repair 1C, PSO2 homolog (S. cerevisiae)"
IVGNm24881	3	mRNA	Ddi2	NM_001017966	ENSMUSG00000040715|ENSMUSG00000078515	Mm.441022	68817	NM_001017966.2 NM_023544.4	DNA-damage inducible protein 2
IVGNm33513	3	mRNA	Ddx42	NM_028074	ENSMUSG00000020705	Mm.41367	72047	NM_028074.4	DEAD (Asp-Glu-Ala-Asp) box polypeptide 42
IVGNm29753	3	mRNA	Ddx6	AK036648	ENSMUSG00000032097	Mm.267061	13209	NM_007841.3 NM_181324.2	DEAD (Asp-Glu-Ala-Asp) box polypeptide 6
IVGNm06092	3	mRNA	Det1	NM_029585	ENSMUSG00000030610	Mm.250541	76375	NM_029585.3	De-etiolated homolog 1 (Arabidopsis)
IVGNm03606	3	mRNA	Dhx40	BC058276	ENSMUSG00000018425	Mm.260627	67487	NM_026191.2	DEAH (Asp-Glu-Ala-His) box polypeptide 40
IVGNm33050	3	mRNA	Dld	NM_007861	ENSMUSG00000020664	Mm.3131	13382	NM_007861.3	Dihydrolipoamide dehydrogenase
IVGNm15046	3	mRNA	Dmtf1	NM_011806	ENSMUSG00000042508	Mm.22480	23857	NM_011806.2	Cyclin D binding myb-like transcription factor 1
IVGNm21276	3	mRNA	Dnaja3	AK007457	ENSMUSG00000004069	Mm.458112	83945	NM_023646.3	"DnaJ (Hsp40) homolog, subfamily A, member 3"
IVGNm00765	3	mRNA	Dnajb14	AK160961	ENSMUSG00000074212	Mm.256488	70604		"DnaJ (Hsp40) homolog, subfamily B, member 14"
IVGNm15529	3	mRNA	Dnttip2	NM_153806	ENSMUSG00000039756	Mm.398647	99480	NM_153806.1	"Deoxynucleotidyltransferase, terminal, interacting protein 2"
IVGNm15754	3	mRNA	Dpep1	NM_007876	ENSMUSG00000019278	Mm.20388	13479	NM_007876.1	Dipeptidase 1 (renal)
IVGNm05550	3	mRNA	Efcab4a	NM_001025103		Mm.386851	213573		EF-hand calcium binding domain 4A
IVGNm24816	3	mRNA	Egfr	NM_207655	ENSMUSG00000020122	Mm.8534	13649	NM_007912.4 NM_207655.2	Epidermal growth factor receptor
IVGNm06529	3	mRNA	Eif3e	NM_008388	ENSMUSG00000022336	Mm.289992	16341	NM_008388.2	"Eukaryotic translation initiation factor 3, subunit E"
IVGNm25031	3	mRNA	Eif3s10	NM_010123	ENSMUSG00000024991	Mm.2238	13669	NM_010123.3	"Eukaryotic translation initiation factor 3, subunit 10 (theta)"
IVGNm21868	3	mRNA	Eif4b	AK148012	ENSMUSG00000058655	Mm.290022	75705	NM_145625.2	Eukaryotic translation initiation factor 4B
IVGNm19297	3	mRNA	Elf2	BC051937	ENSMUSG00000037174	Mm.131038	69257	NM_023502.1	E74-like factor 2
IVGNm06745	3	mRNA	Enpp2	NM_015744	ENSMUSG00000022425	Mm.250256	18606	NM_015744.1	Ectonucleotide pyrophosphatase/phosphodiesterase 2
IVGNm15119	3	mRNA	Ensa	NM_019561	ENSMUSG00000038619	Mm.241365	56205	NM_001026212.1 NM_019561.2	Endosulfine alpha
IVGNm28292	3	mRNA	Eprs	AK147995		Mm.154511	107508		Glutamyl-prolyl-tRNA synthetase
IVGNm21192	3	mRNA	Erbb3	BC106091	ENSMUSG00000018166	Mm.373043	13867	NM_010153.1	V-erb-b2 erythroblastic leukemia viral oncogene homolog 3 (avian)
IVGNm28176	3	mRNA	Esf1	AK132230	ENSMUSG00000045624	Mm.21228	66580	NM_001081090.1	"ESF1, nucleolar pre-rRNA processing protein, homolog (S. cerevisiae)"
IVGNm06844	3	mRNA	Esm1	NM_023612	ENSMUSG00000042379	Mm.38929	71690	NM_023612.3	Endothelial cell-specific molecule 1
IVGNm31331	3	mRNA	Exosc1	AK011817		Mm.289086	66583		Exosome component 1
IVGNm15121	3	mRNA	Extl1	NM_019578	ENSMUSG00000028838	Mm.30978	56219	NM_019578.1	Exostoses (multiple)-like 1
IVGNm19157	3	mRNA	F2	AK149367		Mm.89048	14061		Coagulation factor II
IVGNm11229	3	mRNA	Fbxl12	AK014191	ENSMUSG00000066892	Mm.441496	30843	NM_001002846.1 NM_013911.2	F-box and leucine-rich repeat protein 12
IVGNm16316	3	mRNA	Fbxo31	NM_133765	ENSMUSG00000031811	Mm.24829	76454	NM_133765.3	F-box protein 31
IVGNm06910	3	mRNA	Fbxo32	NM_026346	ENSMUSG00000022358	Mm.292042	67731	NM_026346.2	F-box protein 32
IVGNm01660	3	mRNA	Fchsd2	AK165341	ENSMUSG00000030691	Mm.263041	207278	NM_199012.1	FCH and double SH3 domains 2
IVGNm03046	3	mRNA	Flcn	AK039106		Mm.339640	216805		Folliculin
IVGNm15520	3	mRNA	Fnbp1l	NM_153118	ENSMUSG00000039735	Mm.209491	214459	NM_153118.1	Formin binding protein 1-like
IVGNm25035	3	mRNA	Fv1	NM_010244	ENSMUSG00000070583	Mm.422607	14349	NM_010244.3	Friend virus susceptibility 1
IVGNm06119	3	mRNA	Fxyd1	NM_052992	ENSMUSG00000036570	Mm.1491	56188	NM_019503.2 NM_052991.2 NM_052992.1 NM_194321.1	FXYD domain-containing ion transport regulator 1
IVGNm16678	3	mRNA	Gabpa	NM_008065	ENSMUSG00000008976	Mm.18974	14390	NM_008065.2	"GA repeat binding protein, alpha"
IVGNm23567	3	mRNA	Gcc1	NM_028900	ENSMUSG00000029708	Mm.332950	74375	NM_028900.3	Golgi coiled coil 1
IVGNm24212	3	mRNA	Ggtla1	NM_011820	ENSMUSG00000006344	Mm.257927	23887	NM_011820.4	Gamma-glutamyltransferase-like activity 1
IVGNm30905	3	mRNA	Ghitm	AK088883	ENSMUSG00000041028	Mm.182912	66092	NM_078478.4	Growth hormone inducible transmembrane protein
IVGNm04120	3	mRNA	Gnptg	AK078230	ENSMUSG00000035521	Mm.38607	214505	NM_172529.3	"N-acetylglucosamine-1-phosphotransferase, gamma subunit"
IVGNm23113	3	mRNA	Golga3	NM_008146	ENSMUSG00000029502	Mm.9392	269682	NM_008146.3	"Golgi autoantigen, golgin subfamily a, 3"
IVGNm33285	3	mRNA	Golga5	NM_013747	ENSMUSG00000021192	Mm.273370	27277	NM_013747.4	"Golgi autoantigen, golgin subfamily a, 5"
IVGNm06869	3	mRNA	Golph3	NM_025673	ENSMUSG00000022200	Mm.250936	66629	NM_025673.2	Golgi phosphoprotein 3
IVGNm33830	3	mRNA	Gpr135	NM_181752	ENSMUSG00000043398	Mm.390508	238252	NM_181752.1	G protein-coupled receptor 135
IVGNm27644	3	mRNA	Gpsm1	AK007593	ENSMUSG00000026930	Mm.266611	67839	NM_153410.4	"G-protein signalling modulator 1 (AGS3-like, C. elegans)"
IVGNm15426	3	mRNA	Grhpr	NM_080289	ENSMUSG00000035637	Mm.196574	76238	NM_080289.1	Glyoxylate reductase/hydroxypyruvate reductase
IVGNm16956	3	mRNA	Gsk3b	NM_019827	ENSMUSG00000022812	Mm.394930	56637	NM_019827.6	Glycogen synthase kinase 3 beta
IVGNm01763	3	mRNA	Gtf2h1	BC052837	ENSMUSG00000006599	Mm.22700	14884	NM_008186.3	"General transcription factor II H, polypeptide 1"
IVGNm12789	3	mRNA	Gtpbp4	AK166711	ENSMUSG00000021149	Mm.41800	69237	NM_027000.4	GTP binding protein 4
IVGNm12802	3	mRNA	Hectd1	AK173106	ENSMUSG00000035247	Mm.249391	207304		HECT domain containing 1
IVGNm12475	3	mRNA	Hectd1	AK077185	ENSMUSG00000035247	Mm.249391	207304		HECT domain containing 1
IVGNm24570	3	mRNA	Helb	NM_080446	ENSMUSG00000020228	Mm.214703	117599	NM_080446.1	Helicase (DNA) B
IVGNm11631	3	mRNA	Herc1	AK083823	ENSMUSG00000038664	Mm.244179	235439		Hect (homologous to the E6-AP (UBE3A) carboxyl terminus) domain and RCC1 (CHC1)-like domain (RLD) 1
IVGNm19079	3	mRNA	Hipk3	AK138905	ENSMUSG00000027177	Mm.389331	15259	NM_010434.1	Homeodomain interacting protein kinase 3
IVGNm32295	3	mRNA	Hipk3	NM_010434	ENSMUSG00000027177	Mm.389331	15259	NM_010434.1	Homeodomain interacting protein kinase 3
IVGNm05413	3	mRNA	Hisppd1	NM_173760	ENSMUSG00000040648	Mm.220817	227399	NM_173760.3	Histidine acid phosphatase domain containing 1
IVGNm11397	3	mRNA	Hmg20a	AK032790	ENSMUSG00000032329	Mm.150856	66867	NM_025812.2	High mobility group 20A
IVGNm24988	3	mRNA	Hsd11b1	NM_008288		Mm.28328	15483		Hydroxysteroid 11-beta dehydrogenase 1
IVGNm15190	3	mRNA	Hsdl2	NM_024255		Mm.272905	72479		Hydroxysteroid dehydrogenase like 2
IVGNm02620	3	mRNA	Ick	CK377187		Mm.288719	56542		Intestinal cell kinase
IVGNm19452	3	mRNA	Il17ra	AK010040	ENSMUSG00000002897	Mm.4481	16172	NM_008359.1	Interleukin 17 receptor A
IVGNm27695	3	mRNA	Insig2	AK013679	ENSMUSG00000003721	Mm.27136	72999	NM_133748.1 NM_178082.2	Insulin induced gene 2
IVGNm07035	3	mRNA	Irak4	NM_029926	ENSMUSG00000059883	Mm.422858	266632	NM_029926.4	Interleukin-1 receptor-associated kinase 4
IVGNm29721	3	mRNA	Ireb2	AK034218	ENSMUSG00000032293	Mm.208991	64602	NM_022655.2	Iron responsive element binding protein 2
IVGNm16062	3	mRNA	Ireb2	NM_022655	ENSMUSG00000032293	Mm.208991	64602	NM_022655.2	Iron responsive element binding protein 2
IVGNm15778	3	mRNA	Irf2	NM_008391		Mm.1149	16363		Interferon regulatory factor 2
IVGNm20166	3	mRNA	Itpr1	BC003271	ENSMUSG00000030102	Mm.227912	16438	NM_010585.3	"Inositol 1,4,5-triphosphate receptor 1"
IVGNm23220	3	mRNA	Itpr1	NM_010585	ENSMUSG00000030102	Mm.227912	16438	NM_010585.3	"Inositol 1,4,5-triphosphate receptor 1"
IVGNm22797	3	mRNA	Itpr2	BC100369	ENSMUSG00000030287	Mm.7800	16439	NM_010586.1 NM_019923.3	"Inositol 1,4,5-triphosphate receptor 2"
IVGNm33228	3	mRNA	Itsn2	NM_011365	ENSMUSG00000020640	Mm.341204	20403	NM_011365.2	Intersectin 2
IVGNm20008	3	mRNA	Jarid1a	AK139619	ENSMUSG00000030180	Mm.426328	214899		"Jumonji, AT rich interactive domain 1A (Rbp2 like)"
IVGNm22757	3	mRNA	Jarid1a	BC080691	ENSMUSG00000030180	Mm.426328	214899		"Jumonji, AT rich interactive domain 1A (Rbp2 like)"
IVGNm04928	3	mRNA	Jmjd1b	BC060727	ENSMUSG00000038773	Mm.277906	277250	NM_001081256.1	Jumonji domain containing 1B
IVGNm30664	3	mRNA	Jmy	AK035559	ENSMUSG00000021690	Mm.390630	57748	NM_021310.2	Junction-mediating and regulatory protein
IVGNm16696	3	mRNA	Kif5b	NM_008448	ENSMUSG00000006740	Mm.223744	16573	NM_008448.2	Kinesin family member 5B
IVGNm32487	3	mRNA	Kin	NM_025280	ENSMUSG00000037262	Mm.35498	16588	NM_025280.2	Antigenic determinant of rec-A protein
IVGNm27873	3	mRNA	Klhl12	AK034170	ENSMUSG00000026455	Mm.87398	240756	NM_153128.2	Kelch-like 12 (Drosophila)
IVGNm21975	3	mRNA	Kpna1	AK169464	ENSMUSG00000022905	Mm.6952	16646	NM_008465.5	Karyopherin (importin) alpha 1
IVGNm16371	3	mRNA	Kri1	NM_145416	ENSMUSG00000035047	Mm.290690	215194	NM_145416.3	KRI1 homolog (S. cerevisiae)
IVGNm10851	3	mRNA	Kti12	AK148185	ENSMUSG00000073775	Mm.440007	100087	NM_029571.2	"KTI12 homolog, chromatin associated (S. cerevisiae)"
IVGNm31102	3	mRNA	Ktn1	AK162812	ENSMUSG00000021843	Mm.3110	16709	NM_008477.2	Kinectin 1
IVGNm32187	3	mRNA	Lbp	NM_008489	ENSMUSG00000016024	Mm.218846	16803	NM_008489.2	Lipopolysaccharide binding protein
IVGNm33333	3	mRNA	Lgals8	NM_018886	ENSMUSG00000057554	Mm.171186	56048	NM_018886.4	"Lectin, galactose binding, soluble 8"
IVGNm20124	3	mRNA	Lilrb3	AK161081	ENSMUSG00000058818	Mm.440814	18733	NM_011095.1	"Leukocyte immunoglobulin-like receptor, subfamily B (with TM and ITIM domains), member 3"
IVGNm23638	3	mRNA	Lmod2	NM_053098	ENSMUSG00000029683	Mm.332941	93677	NM_053098.2	Leiomodin 2 (cardiac)
IVGNm11562	3	mRNA	Lonp2	AK075719		Mm.324550	66887		"Lon peptidase 2, peroxisomal"
IVGNm27803	3	mRNA	Lrrn2	AK019955	ENSMUSG00000026443	Mm.39640	16980	NM_010732.2	"Leucine rich repeat protein 2, neuronal"
IVGNm07047	3	mRNA	Lysmd3	NM_030257	ENSMUSG00000035840	Mm.259969	80289	NM_030257.1	"LysM, putative peptidoglycan-binding, domain containing 3"
IVGNm17048	3	mRNA	M6prbp1	NM_025836	ENSMUSG00000024197	Mm.311696	66905	NM_025836.3	Mannose-6-phosphate receptor binding protein 1
IVGNm33393	3	mRNA	Map4k5	NM_024275	ENSMUSG00000034761	Mm.466686	399510	NM_024275.2 NM_201519.2	Mitogen-activated protein kinase kinase kinase kinase 5
IVGNm04552	3	mRNA	Mapk14	BC085303	ENSMUSG00000053436	Mm.311337	26416	NM_011951.2	Mitogen activated protein kinase 14
IVGNm04613	3	mRNA	Mapk14	AF128892	ENSMUSG00000053436	Mm.311337	26416	NM_011951.2	Mitogen activated protein kinase 14
IVGNm00793	3	mRNA	Metap1	AK165034	ENSMUSG00000005813	Mm.26833	75624	NM_175224.4	Methionyl aminopeptidase 1
IVGNm22571	3	mRNA	Mett10d	BC037452	ENSMUSG00000010554	Mm.45748	67493	NM_026197.3	Methyltransferase 10 domain containing
IVGNm25157	3	mRNA	Mgea5	NM_023799	ENSMUSG00000025220	Mm.122725	76055	NM_023799.3	Meningioma expressed antigen 5 (hyaluronidase)
IVGNm23277	3	mRNA	Mgll	NM_011844	ENSMUSG00000033174	Mm.272197	23945	NM_011844.3	Monoglyceride lipase
IVGNm17290	3	mRNA	Mib1	NM_144860		Mm.21500	225164		Mindbomb homolog 1 (Drosophila)
IVGNm00754	3	mRNA	Mknk1	AK158314	ENSMUSG00000028708	Mm.209327	17346	NM_021461.4	MAP kinase-interacting serine/threonine kinase 1
IVGNm10541	3	mRNA	Mll3	AK044828	ENSMUSG00000038056	Mm.332268	231051	NM_001081383.1	Myeloid/lymphoid or mixed-lineage leukemia 3
IVGNm31888	3	mRNA	Mll5	BC064079	ENSMUSG00000029004	Mm.205190	69188		Myeloid/lymphoid or mixed-lineage leukemia 5
IVGNm01355	3	mRNA	Mlycd	AK051564		Mm.423037	56690		Malonyl-CoA decarboxylase
IVGNm06847	3	mRNA	Mphosph8	NM_023773	ENSMUSG00000079184	Mm.152466	75339	NM_023773.1	M-phase phosphoprotein 8
IVGNm30521	3	mRNA	Msra	AK018338	ENSMUSG00000054733	Mm.26713	110265	NM_026322.3	Methionine sulfoxide reductase A
IVGNm10572	3	mRNA	Mysm1	AK048482	ENSMUSG00000062627	Mm.208868	320713	NM_177239.2	"Myb-like, SWIRM and MPN domains 1"
IVGNm30457	3	mRNA	Nat12	AK015640	ENSMUSG00000036282	Mm.275688	70646	NM_001081430.1	N-acetyltransferase 12
IVGNm05931	3	mRNA	Ndnl2	NM_023239	ENSMUSG00000070520	Mm.19944	66647	NM_023239.4	Necdin-like 2
IVGNm31589	3	mRNA	Necap2	AK205385	ENSMUSG00000028923	Mm.21187	66147	NM_025383.2	NECAP endocytosis associated 2
IVGNm00899	3	mRNA	Nfia	BC075702		Mm.31274	18027		Nuclear factor I/A
IVGNm29329	3	mRNA	Nfxl1	BC022652	ENSMUSG00000072889	Mm.187453	100978	NM_133921.2	"Nuclear transcription factor, X-box binding-like 1"
IVGNm06933	3	mRNA	Ngdn	NM_026890	ENSMUSG00000022204	Mm.21214	68966	NM_026890.1	"Neuroguidin, EIF4E binding protein"
IVGNm06962	3	mRNA	Nipbl	NM_027707	ENSMUSG00000022141	Mm.240329	71175	NM_027707.2 NM_201232.1	Nipped-B homolog (Drosophila)
IVGNm15897	3	mRNA	Nktr	NM_010918	ENSMUSG00000032525	Mm.32842	18087	NM_010918.2	Natural killer tumor recognition sequence
IVGNm31205	3	mRNA	Nlrp4f	BC098479	ENSMUSG00000032999	Mm.315815	97895	NM_175290.4	"NLR family, pyrin domain containing 4F"
IVGNm23575	3	mRNA	Nol14	NM_029278	ENSMUSG00000036693	Mm.40292	75416	NM_029278.2	Nucleolar protein 14
IVGNm30331	3	mRNA	Nol7	AB041566	ENSMUSG00000063200	Mm.439927	70078	NM_023554.2	Nucleolar protein 7
IVGNm10890	3	mRNA	Nol9	AK157398	ENSMUSG00000028948	Mm.275803	74035	NM_028727.1	Nucleolar protein 9
IVGNm12938	3	mRNA	Npc1	AK003935		Mm.3484	18145		Niemann Pick type C1
IVGNm16709	3	mRNA	Npc1	NM_008720		Mm.3484	18145		Niemann Pick type C1
IVGNm29058	3	mRNA	Nub1	AK086301	ENSMUSG00000028954	Mm.5856	53312	NM_016736.2	Negative regulator of ubiquitin-like proteins 1
IVGNm24472	3	mRNA	Nudt4	NM_027722	ENSMUSG00000020029	Mm.24397	71207	NM_027722.3	Nudix (nucleoside diphosphate linked moiety X)-type motif 4
IVGNm12847	3	mRNA	Numb	BC033459		Mm.4390	18222		Numb gene homolog (Drosophila)
IVGNm24538	3	mRNA	Nus1	NM_030250	ENSMUSG00000023068	Mm.199964	52014	NM_030250.1	Nuclear undecaprenyl pyrophosphate synthase 1 homolog (S. cerevisiae)
IVGNm32670	3	mRNA	Ogfr	NM_031373	ENSMUSG00000049401	Mm.250418	72075	NM_031373.2	Opioid growth factor receptor
IVGNm34115	3	mRNA	Olfr813	NM_207147	ENSMUSG00000052818	Mm.377395	258252	NM_207147.1	Olfactory receptor 813
IVGNm09967	3	mRNA	Osgepl1	AK137332		Mm.378377	72085		O-sialoglycoprotein endopeptidase-like 1
IVGNm07135	3	mRNA	Paip1	NM_145457	ENSMUSG00000025451	Mm.132584	218693	NM_001079849.1 NM_145457.3	Polyadenylate binding protein-interacting protein 1
IVGNm07127	3	mRNA	Pcca	NM_144844	ENSMUSG00000041650	Mm.23876	110821	NM_144844.1	"Propionyl-Coenzyme A carboxylase, alpha polypeptide"
IVGNm01027	3	mRNA	Pcf11	AK010844	ENSMUSG00000041328	Mm.288645	74737	NM_029078.2	Cleavage and polyadenylation factor subunit homolog (S. cerevisiae)
IVGNm11625	3	mRNA	Pcid2	AK082891	ENSMUSG00000038542	Mm.103427	234069	NM_178708.3	PCI domain containing 2
IVGNm15623	3	mRNA	Pde4dip	NM_178080	ENSMUSG00000038170	Mm.129840	83679	NM_178080.4	Phosphodiesterase 4D interacting protein (myomegalin)
IVGNm04414	3	mRNA	Pdpk1	AK162677	ENSMUSG00000024122	Mm.10504	18607	NM_001080773.1 NM_011062.4	3-phosphoinositide dependent protein kinase-1
IVGNm12797	3	mRNA	Peci	AK170778		Mm.28883	23986		"Peroxisomal delta3, delta2-enoyl-Coenzyme A isomerase"
IVGNm31158	3	mRNA	Peli2	BC027062	ENSMUSG00000021846	Mm.296457	93834	NM_033602.2	Pellino 2
IVGNm15333	3	mRNA	Pex1	NM_027777	ENSMUSG00000005907	Mm.379196	71382	NM_027777.1	Peroxisome biogenesis factor 1
IVGNm19749	3	mRNA	Pex26	AK042663	ENSMUSG00000067825	Mm.34744	74043	NM_028730.5	Peroxisome biogenesis factor 26
IVGNm20384	3	mRNA	Pex3	AK013522	ENSMUSG00000019809	Mm.282711	56535	NM_019961.2	Peroxisomal biogenesis factor 3
IVGNm24302	3	mRNA	Pex3	NM_019961	ENSMUSG00000019809	Mm.282711	56535	NM_019961.2	Peroxisomal biogenesis factor 3
IVGNm31660	3	mRNA	Phf3	BC011226	ENSMUSG00000048874	Mm.194486	213109	NM_001081080.1	PHD finger protein 3
IVGNm05254	3	mRNA	Pigm	NM_026234	ENSMUSG00000050229	Mm.26612	67556	NM_026234.3	"Phosphatidylinositol glycan anchor biosynthesis, class M"
IVGNm05766	3	mRNA	Pik3c2a	NM_011083		Mm.3810	18704		"Phosphatidylinositol 3-kinase, C2 domain containing, alpha polypeptide"
IVGNm33675	3	mRNA	Pitrm1	NM_145131	ENSMUSG00000021193	Mm.41933	69617	NM_145131.1	Pitrilysin metallepetidase 1
IVGNm32376	3	mRNA	Plcb4	NM_013829	ENSMUSG00000039943	Mm.38009	18798	NM_013829.2	"Phospholipase C, beta 4"
IVGNm25104	3	mRNA	Plxnc1	NM_018797	ENSMUSG00000074785	Mm.256712	54712	NM_018797.2	Plexin C1
IVGNm32649	3	mRNA	Polr3f	NM_029763	ENSMUSG00000027427	Mm.389351	70408	NM_029763.3	Polymerase (RNA) III (DNA directed) polypeptide F
IVGNm15308	3	mRNA	Polr3gl	NM_027241	ENSMUSG00000028104	Mm.292739	69870	NM_027241.2	Polymerase (RNA) III (DNA directed) polypeptide G like
IVGNm06678	3	mRNA	Ppara	NM_011144	ENSMUSG00000022383	Mm.212789	19013	NM_011144.5	Peroxisome proliferator activated receptor alpha
IVGNm10716	3	mRNA	Ppp1cb	AK089067	ENSMUSG00000014956	Mm.241931	19046	NM_172707.2	"Protein phosphatase 1, catalytic subunit, beta isoform"
IVGNm30529	3	mRNA	Ppp3cb	AK019060		Mm.448556	19056		"Protein phosphatase 3, catalytic subunit, beta isoform"
IVGNm16551	3	mRNA	Ppp4r1l	NM_194257	ENSMUSG00000050471	Mm.24197	109229	NM_175411.4 NM_194257.1	"Protein phosphatase 4, regulatory subunit 1-like"
IVGNm17312	3	mRNA	Prepl	NM_145984	ENSMUSG00000024127	Mm.259035	213760	NM_145984.2	Prolyl endopeptidase-like
IVGNm32208	3	mRNA	Prox1	NM_008937	ENSMUSG00000010175	Mm.132579	19130	NM_008937.2	Prospero-related homeobox 1
IVGNm22556	3	mRNA	Prpf39	BC034078		Mm.283339	328110		PRP39 pre-mRNA processing factor 39 homolog (yeast)
IVGNm31216	3	mRNA	Prpf4b	U48737	ENSMUSG00000021413	Mm.10027	19134	NM_013830.2	PRP4 pre-mRNA processing factor 4 homolog B (yeast)
IVGNm25300	3	mRNA	Prpf6	NM_133701	ENSMUSG00000002455	Mm.292001	68879	NM_133701.2	PRP6 pre-mRNA splicing factor 6 homolog (yeast)
IVGNm33116	3	mRNA	Psen1	NM_008943	ENSMUSG00000019969	Mm.998	19164	NM_008943.2	Presenilin 1
IVGNm25067	3	mRNA	Ptpn3	NM_011207	ENSMUSG00000038764	Mm.462295	545622	NM_011207.1	"Protein tyrosine phosphatase, non-receptor type 3"
IVGNm24632	3	mRNA	Pttg1ip	NM_145925	ENSMUSG00000009291	Mm.28853	108705	NM_145925.2	Pituitary tumor-transforming 1 interacting protein
IVGNm07257	3	mRNA	Pxk	NM_178279	ENSMUSG00000033885	Mm.29515	218699	NM_145458.2 NM_178279.1	PX domain containing serine/threonine kinase
IVGNm22987	3	mRNA	R3hdm2	Z78154	ENSMUSG00000025404	Mm.29342	71750	NM_027900.3	R3H domain containing 2
IVGNm13516	3	mRNA	Rab18	AK088760	ENSMUSG00000073639	Mm.132802	19330	NM_011225.1 NM_181070.5	"RAB18, member RAS oncogene family"
IVGNm17434	3	mRNA	Rab18	NM_181070	ENSMUSG00000073639	Mm.132802	19330	NM_011225.1 NM_181070.5	"RAB18, member RAS oncogene family"
IVGNm24714	3	mRNA	Rab39b	NM_175122	ENSMUSG00000031202	Mm.45148	67790	NM_175122.5	"RAB39B, member RAS oncogene family"
IVGNm05035	3	mRNA	Rabgap1l	NM_001038621	ENSMUSG00000026721	Mm.25833	29809	NM_001038621.2 NM_013862.4	RAB GTPase activating protein 1-like
IVGNm06683	3	mRNA	Rad17	NM_011233		Mm.248489	19356		RAD17 homolog (S. pombe)
IVGNm13135	3	mRNA	Rbm22	AK018452		Mm.275106	66810		RNA binding motif protein 22
IVGNm30037	3	mRNA	Rbm5	AK133999	ENSMUSG00000032580	Mm.259197	83486	NM_148930.2	RNA binding motif protein 5
IVGNm16414	3	mRNA	Rbm5	NM_148930	ENSMUSG00000032580	Mm.259197	83486	NM_148930.2	RNA binding motif protein 5
IVGNm05154	3	mRNA	Rgs16	NM_011267	ENSMUSG00000026475	Mm.181709	19734	NM_011267.2	Regulator of G-protein signaling 16
IVGNm33125	3	mRNA	Ripk1	NM_009068	ENSMUSG00000021408	Mm.374799	19766	NM_009068.3	Receptor (TNFRSF)-interacting serine-threonine kinase 1
IVGNm23560	3	mRNA	Rnf6	NM_028774	ENSMUSG00000029634	Mm.26696	74132	NM_028774.2	Ring finger protein (C3H2C3 type) 6
IVGNm17079	3	mRNA	Rnmt	NM_026440	ENSMUSG00000009535	Mm.27544	67897	NM_026440.3	RNA (guanine-7-) methyltransferase
IVGNm22947	3	mRNA	RP23-136K12.4	U96724	ENSMUSG00000006127	Mm.1458	19062	NM_008916.2	Putative phosphatase
IVGNm11875	3	mRNA	rp9	AK168391	ENSMUSG00000032239	Mm.38235	55934	NM_018739.1	Retinitis pigmentosa 9 (human)
IVGNm02604	3	mRNA	Rpl7l1	CJ265625	ENSMUSG00000063888	Mm.218533	66229	NM_025433.3	Ribosomal protein L7-like 1
IVGNm19968	3	mRNA	Rpo1-4	AK134239	ENSMUSG00000049553	Mm.135581	20019	NM_009088.2	RNA polymerase 1-4
IVGNm15177	3	mRNA	Rsc1a1	NM_023544	ENSMUSG00000040715	Mm.465637	69994	NM_001017966.2 NM_023544.4	"Regulatory solute carrier protein, family 1, member 1"
IVGNm16136	3	mRNA	Rspry1	NM_026274	ENSMUSG00000050079	Mm.109074	67610	NM_026274.3	Ring finger and SPRY domain containing 1
IVGNm28713	3	mRNA	Rsrc2	AK017771	ENSMUSG00000029422	Mm.276341	208606	NM_001005523.1 NM_001005525.1 NM_025438.1	Arginine/serine-rich coiled-coil 2
IVGNm16573	3	mRNA	Rwdd4a	NM_203507	ENSMUSG00000031568	Mm.273081	192174	NM_203507.2	RWD domain containing 4A
IVGNm04392	3	mRNA	Rxrb	AK159671	ENSMUSG00000039656	Mm.1243	20182	NM_011306.3	Retinoid X receptor beta
IVGNm04762	3	mRNA	Safb	BC018200	ENSMUSG00000071054	Mm.255066	224903		Scaffold attachment factor B
IVGNm28825	3	mRNA	Scarb2	AK034388		Mm.297964	12492		"Scavenger receptor class B, member 2"
IVGNm31436	3	mRNA	Scd3	AK078713	ENSMUSG00000025202	Mm.440852	30049	NM_024450.2	Stearoyl-coenzyme A desaturase 3
IVGNm28263	3	mRNA	Scrn3	AK143725	ENSMUSG00000008226	Mm.247457	74616	NM_029022.1	Secernin 3
IVGNm15304	3	mRNA	Sec24d	NM_027135	ENSMUSG00000039234	Mm.29293	69608	NM_027135.2	"SEC24 related gene family, member D (S. cerevisiae)"
IVGNm20500	3	mRNA	Sec63	AK017703	ENSMUSG00000019802	Mm.214344	140740	NM_153055.3	SEC63-like (S. cerevisiae)
IVGNm06789	3	mRNA	Selk	NM_019979	ENSMUSG00000042682	Mm.104491	80795	NM_019979.2	Selenoprotein K
IVGNm29880	3	mRNA	Senp6	AK053904	ENSMUSG00000034252	Mm.28232	215351	NM_146003.2	SUMO/sentrin specific peptidase 6
IVGNm23781	3	mRNA	Sepsecs	NM_172490	ENSMUSG00000029173	Mm.244719	211006	NM_172490.3	Sep (O-phosphoserine) tRNA:Sec (selenocysteine) tRNA synthase
IVGNm20900	3	mRNA	Serinc1	AK133975	ENSMUSG00000019877	Mm.29344	56442	NM_019760.2	Serine incorporator 1
IVGNm18453	3	mRNA	Serinc3	AK003471	ENSMUSG00000017707	Mm.435797	26943	NM_012032.3	Serine incorporator 3
IVGNm15178	3	mRNA	Sfpq	NM_023603	ENSMUSG00000028820	Mm.257276	71514	NM_023603.2	Splicing factor proline/glutamine rich (polypyrimidine tract binding protein associated)
IVGNm30819	3	mRNA	Sfrs12	AK075652	ENSMUSG00000032621	Mm.458176	218543	NM_172592.2	"Splicing factor, arginine/serine-rich 12"
IVGNm10441	3	mRNA	Sfrs18	AK031964	ENSMUSG00000028248	Mm.100117	66625		"Splicing factor, arginine/serine-rich 18"
IVGNm13218	3	mRNA	Sgms1	AK031448		Mm.329810	208449		Sphingomyelin synthase 1
IVGNm22456	3	mRNA	Sirt1	BC006584	ENSMUSG00000020063	Mm.351459	93759	NM_019812.1	"Sirtuin 1 ((silent mating type information regulation 2, homolog) 1 (S. cerevisiae)"
IVGNm24297	3	mRNA	Sirt1	NM_019812	ENSMUSG00000020063	Mm.351459	93759	NM_019812.1	"Sirtuin 1 ((silent mating type information regulation 2, homolog) 1 (S. cerevisiae)"
IVGNm20957	3	mRNA	Sirt1	AK141245	ENSMUSG00000020063	Mm.351459	93759	NM_019812.1	"Sirtuin 1 ((silent mating type information regulation 2, homolog) 1 (S. cerevisiae)"
IVGNm23357	3	mRNA	Skap2	NM_018773		Mm.221479	54353		Src family associated phosphoprotein 2
IVGNm31910	3	mRNA	Slain2	BC076573	ENSMUSG00000036087	Mm.121285	75991	NM_153567.1	"SLAIN motif family, member 2"
IVGNm21302	3	mRNA	Slc25a32	AK011759	ENSMUSG00000022299	Mm.17875	69906	NM_172402.2	"Solute carrier family 25, member 32"
IVGNm06831	3	mRNA	Slc30a5	NM_022885	ENSMUSG00000021629	Mm.402215	69048	NM_022885.2	"Solute carrier family 30 (zinc transporter), member 5"
IVGNm30145	3	mRNA	Slc37a4	AK155339	ENSMUSG00000032114	Mm.30087	14385	NM_008063.2	"Solute carrier family 37 (glucose-6-phosphate transporter), member 4"
IVGNm24660	3	mRNA	Slu7	NM_148673	ENSMUSG00000020409	Mm.28200	193116	NM_148673.3 NM_198936.1	SLU7 splicing factor homolog (S. cerevisiae)
IVGNm16962	3	mRNA	Son	NM_019973	ENSMUSG00000022961	Mm.46401	20658	NM_019973.2 NM_178880.4	Son cell proliferation protein
IVGNm05783	3	mRNA	Sox6	NM_011445	ENSMUSG00000051910	Mm.323365	20679	NM_001025559.2 NM_001025560.1 NM_011445.3	SRY-box containing gene 6
IVGNm04966	3	mRNA	Spag1	BC098201		Mm.295539	26942		Sperm associated antigen 1
IVGNm23202	3	mRNA	Sparcl1	NM_010097	ENSMUSG00000029309	Mm.29027	13602	NM_010097.2	"SPARC-like 1 (mast9, hevin)"
IVGNm02173	3	mRNA	Sppl3	BB078764	ENSMUSG00000029550	Mm.355894	74585	NM_029012.2	Signal peptide peptidase 3
IVGNm33703	3	mRNA	Srp68	NM_146032	ENSMUSG00000020780	Mm.29655	217337	NM_146032.3	Signal recognition particle 68
IVGNm33799	3	mRNA	Ssh2	NM_177710	ENSMUSG00000037926	Mm.440381	237860	NM_177710.3	Slingshot homolog 2 (Drosophila)
IVGNm32444	3	mRNA	Stk4	NM_021420	ENSMUSG00000018209	Mm.234472	58231	NM_021420.3	Serine/threonine kinase 4
IVGNm10948	3	mRNA	Stx18	AK169273	ENSMUSG00000029125	Mm.18959	71116	NM_026959.2	Syntaxin 18
IVGNm25580	3	mRNA	Stx3	NM_152220	ENSMUSG00000041488	Mm.272264	20908	NM_001025307.1 NM_011502.2 NM_152220.1	Syntaxin 3
IVGNm23334	3	mRNA	Sult1d1	NM_016771	ENSMUSG00000029273	Mm.6824	53315	NM_016771.2	"Sulfotransferase family 1D, member 1"
IVGNm23546	3	mRNA	Supt7l	NM_028150	ENSMUSG00000053134	Mm.164187	72195	NM_028150.1	Suppressor of Ty 7 (S. cerevisiae)-like
IVGNm06388	3	mRNA	Tacc1	NM_199323	ENSMUSG00000065954	Mm.308452	320165	NM_177089.4 NM_199323.2	"Transforming, acidic coiled-coil containing protein 1"
IVGNm03580	3	mRNA	Taok1	BC047271	ENSMUSG00000017291	Mm.340436	216965	NM_144825.2	TAO kinase 1
IVGNm23480	3	mRNA	Tax1bp1	NM_025816	ENSMUSG00000004535	Mm.389757	52440	NM_025816.2	Tax1 (human T-cell leukemia virus type I) binding protein 1
IVGNm03804	3	mRNA	Tbc1d23	AK015437	ENSMUSG00000022749	Mm.257819	67581	NM_026254.2	"TBC1 domain family, member 23"
IVGNm20820	3	mRNA	Tbk1	AK083214	ENSMUSG00000020115	Mm.34580	56480	NM_019786.3	TANK-binding kinase 1
IVGNm04479	3	mRNA	Tbp	BC016476	ENSMUSG00000014767	Mm.244820	21374	NM_013684.2	TATA box binding protein
IVGNm28514	3	mRNA	Tgfbr3	AK004125	ENSMUSG00000029287	Mm.200775	21814	NM_011578.2	"Transforming growth factor, beta receptor III"
IVGNm30101	3	mRNA	Thoc2	AK140950	ENSMUSG00000037475	Mm.259498	331401	NM_001033422.1	THO complex 2
IVGNm13118	3	mRNA	Tle4	AK017548	ENSMUSG00000024642	Mm.103638	21888	NM_011600.2	"Transducin-like enhancer of split 4, homolog of Drosophila E(spl)"
IVGNm29056	3	mRNA	Tmed5	AK085846		Mm.363960	73130		Transmembrane emp24 protein transport domain containing 5
IVGNm29069	3	mRNA	Tmem168	AK087647	ENSMUSG00000029569	Mm.254845	101118	NM_028990.3	Transmembrane protein 168
IVGNm28510	3	mRNA	Tmem33	AK003495	ENSMUSG00000037720	Mm.23217	67878	NM_028975.3 NM_030108.1	Transmembrane protein 33
IVGNm19065	3	mRNA	Tmem87a	AK137137	ENSMUSG00000033808	Mm.260712	211499	NM_173734.2	Transmembrane protein 87A
IVGNm02270	3	mRNA	Tmf1	BE627586	ENSMUSG00000030059	Mm.333281	232286	NM_001081111.1	TATA element modulatory factor 1
IVGNm20515	3	mRNA	Tmtc2	AK018506	ENSMUSG00000036019	Mm.25225	278279	NM_177368.4	Transmembrane and tetratricopeptide repeat containing 2
IVGNm10104	3	mRNA	Tnrc15	BC027137	ENSMUSG00000048000	Mm.23065	227331	NM_001110212.1 NM_146112.4	Trinucleotide repeat containing 15
IVGNm10040	3	mRNA	Tnrc15	AK157733	ENSMUSG00000048000	Mm.23065	227331	NM_001110212.1 NM_146112.4	Trinucleotide repeat containing 15
IVGNm05382	3	mRNA	Tnrc15	NM_146112	ENSMUSG00000048000	Mm.23065	227331	NM_001110212.1 NM_146112.4	Trinucleotide repeat containing 15
IVGNm04618	3	mRNA	Tob2	AF177026	ENSMUSG00000048546	Mm.323595	57259	NM_020507.3	"Transducer of ERBB2, 2"
IVGNm03752	3	mRNA	Tomm70a	AK011763	ENSMUSG00000022752	Mm.213292	28185	NM_138599.5	Translocase of outer mitochondrial membrane 70 homolog A (yeast)
IVGNm32242	3	mRNA	Top1	NM_009408	ENSMUSG00000070544	Mm.217233	21969	NM_009408.2	Topoisomerase (DNA) I
IVGNm27833	3	mRNA	Tor1b	AK028108	ENSMUSG00000026848	Mm.249164	30934	NM_133673.3	"Torsin family 1, member B"
IVGNm05096	3	mRNA	Tpp2	NM_009418	ENSMUSG00000041763	Mm.401675	22019	NM_009418.2	Tripeptidyl peptidase II
IVGNm33574	3	mRNA	Trappc6b	NM_030057	ENSMUSG00000020993	Mm.290070	78232	NM_030057.2	Trafficking protein particle complex 6B
IVGNm19874	3	mRNA	Trim24	AK080890	ENSMUSG00000029833	Mm.41063	21848	NM_145076.3	Tripartite motif protein 24
IVGNm03668	3	mRNA	Trim39	AK003155		Mm.40624	79263		Tripartite motif protein 39
IVGNm12711	3	mRNA	Trip11	AK148294	ENSMUSG00000021188	Mm.208618	109181		Thyroid hormone receptor interactor 11
IVGNm18928	3	mRNA	Trp53inp2	AK079304	ENSMUSG00000038375	Mm.293605	68728	NM_178111.3	Transformation related protein 53 inducible nuclear protein 2
IVGNm02178	3	mRNA	Tshr	BB115312	ENSMUSG00000020963	Mm.173847	22095	NM_011648.4	Thyroid stimulating hormone receptor
IVGNm03175	3	mRNA	Ttc1	AK077715	ENSMUSG00000041278	Mm.271974	66827	NM_133795.1	Tetratricopeptide repeat domain 1
IVGNm22002	3	mRNA	Ttc33	BC017533	ENSMUSG00000022151	Mm.254979	67515	NM_026213.3	Tetratricopeptide repeat domain 33
IVGNm07023	3	mRNA	Txndc11	NM_029582	ENSMUSG00000022498	Mm.291015	106200	NM_029582.2 NM_134105.2	Thioredoxin domain containing 11
IVGNm15388	3	mRNA	Txndc4	NM_029572	ENSMUSG00000028343	Mm.317701	76299	NM_029572.2	Thioredoxin domain containing 4 (endoplasmic reticulum)
IVGNm03457	3	mRNA	Ubb	AK160683		Mm.371592	22187		Ubiquitin B
IVGNm10016	3	mRNA	Ube2w	AK153165		Mm.122430	66799		Ubiquitin-conjugating enzyme E2W (putative)
IVGNm15158	3	mRNA	Ube4b	NM_022022	ENSMUSG00000028960	Mm.405832	63958	NM_022022.2	"Ubiquitination factor E4B, UFD2 homolog (S. cerevisiae)"
IVGNm11783	3	mRNA	Upf3a	AK145471	ENSMUSG00000038398	Mm.44858	67031	NM_025924.2	UPF3 regulator of nonsense transcripts homolog A (yeast)
IVGNm22261	3	mRNA	Usp38	AK129464	ENSMUSG00000038250	Mm.432021	74841	NM_027554.2	Ubiquitin specific peptidase 38
IVGNm15448	3	mRNA	Usp53	NM_133857		Mm.219684	99526		Ubiquitin specific peptidase 53
IVGNm24484	3	mRNA	Utp14a	NM_028276	ENSMUSG00000063785	Mm.336045	72554	NM_028276.1	"UTP14, U3 small nucleolar ribonucleoprotein, homolog A (yeast)"
IVGNm21065	3	mRNA	Utrn	AK163051	ENSMUSG00000019820	Mm.331784	22288	NM_011682.4	Utrophin
IVGNm02198	3	mRNA	Vamp2	BB360165	ENSMUSG00000020894	Mm.28643	22318	NM_009497.3	Vesicle-associated membrane protein 2
IVGNm04956	3	mRNA	Vps13b	BC089558		Mm.309250	666173		Vacuolar protein sorting 13B (yeast)
IVGNm16297	3	mRNA	Vps4a	NM_126165	ENSMUSG00000031913	Mm.236004	116733	NM_126165.1	Vacuolar protein sorting 4a (yeast)
IVGNm19477	3	mRNA	Wasl	AK013566	ENSMUSG00000029684	Mm.1574	73178	NM_028459.1	Wiskott-Aldrich syndrome-like (human)
IVGNm32738	3	mRNA	Wdr26	NM_145514		Mm.289082	226757		WD repeat domain 26
IVGNm17159	3	mRNA	Wdr33	NM_028866	ENSMUSG00000024400	Mm.277705	74320	NM_028866.2	WD repeat domain 33
IVGNm05394	3	mRNA	Wdr42a	NM_153555	ENSMUSG00000026554	Mm.159915	98193	NM_153555.1	WD repeat domain 42A
IVGNm30270	3	mRNA	Wdr48	BC048155		Mm.104789	67561		WD repeat domain 48
IVGNm21876	3	mRNA	Yaf2	AK148634	ENSMUSG00000022634	Mm.4714	67057	NM_024189.5	YY1 associated factor 2
IVGNm32842	3	mRNA	Ythdf1	NM_173761	ENSMUSG00000038848	Mm.30205	228994	NM_173761.3	YTH domain family 1
IVGNm12877	3	mRNA	Yy1	BC055899	ENSMUSG00000021264	Mm.3868	22632	NM_009537.3	YY1 transcription factor
IVGNm15594	3	mRNA	Zcchc7	NM_177027	ENSMUSG00000035649	Mm.331576	319885	NM_138590.2 NM_177027.3	"Zinc finger, CCHC domain containing 7"
IVGNm00268	3	mRNA	Zcchc7	AK029808	ENSMUSG00000035649	Mm.331576	319885	NM_138590.2 NM_177027.3	"Zinc finger, CCHC domain containing 7"
IVGNm23143	3	mRNA	Zfml	NM_008717	ENSMUSG00000030016	Mm.132392	18139	NM_008717.2	"Zinc finger, matrin-like"
IVGNm17300	3	mRNA	Zfp160	NM_145483	ENSMUSG00000067942	Mm.296036	224585	NM_145483.1	Zinc finger protein 160
IVGNm03528	3	mRNA	Zfp207	BC003715		Mm.401332	22680		Zinc finger protein 207
IVGNm21934	3	mRNA	Zfp263	AK159455		Mm.29081	74120		Zinc finger protein 263
IVGNm31750	3	mRNA	Zfp292	BC036997	ENSMUSG00000039967	Mm.38193	30046		Zinc finger protein 292
IVGNm13550	3	mRNA	Zfp35	AK132703	ENSMUSG00000063281	Mm.290596	22694	NM_011755.2	Zinc finger protein 35
IVGNm18800	3	mRNA	Zfp364	AK042216	ENSMUSG00000028098	Mm.386792	67845	NM_026406.2	Zinc finger protein 364
IVGNm33255	3	mRNA	Zfp39	NM_011758	ENSMUSG00000037001	Mm.127646	22698	NM_011758.2	Zinc finger protein 39
IVGNm11855	3	mRNA	Zfp612	AK162867	ENSMUSG00000044676	Mm.403714	234725	NM_175480.3	Zinc finger protein 612
IVGNm32720	3	mRNA	Zfp639	NM_144519	ENSMUSG00000027667	Mm.285620	67778	NM_144519.3	Zinc finger protein 639
IVGNm23549	3	mRNA	Zfp655	NM_028298	ENSMUSG00000007812	Mm.206555	72611	NM_001083958.1 NM_028298.3	Zinc finger protein 655
IVGNm25208	3	mRNA	Zfp715	NM_027264	ENSMUSG00000012640	Mm.45367	69930	NM_027264.3	Zinc finger protein 715
IVGNm20093	3	mRNA	Zfp746	AK156312	ENSMUSG00000057691	Mm.207555	69228		Zinc finger protein 746
IVGNm01579	3	mRNA	Zfp84	AK145426	ENSMUSG00000046185	Mm.251083	74352	NM_023750.2	Zinc finger protein 84
IVGNm31108	3	mRNA	Zfp87	AK164508	ENSMUSG00000071285	Mm.138283	170763	NM_133228.2	Zinc finger protein 87
IVGNm23271	3	mRNA	Zfp9	NM_011763	ENSMUSG00000072623	Mm.106970	22750	NM_011763.2	Zinc finger protein 9
IVGNm23689	3	mRNA	Zkscan1	NM_133906	ENSMUSG00000029729	Mm.213114	74570	NM_029869.1 NM_133906.4	Zinc finger with KRAB and SCAN domains 1
IVGNm25607	3	mRNA	Zmat1	NM_175446		Mm.336238	215693		"Zinc finger, matrin type 1"
IVGNm18870	3	mRNA	Zscan29	AK050477	ENSMUSG00000050619	Mm.188422	99334		Zinc finger SCAN domains 29
IVGNm10920	3	mRNA	Zyg11b	AK162646	ENSMUSG00000034636	Mm.426241	414872	NM_001033634.2	Zyg-ll homolog B (C. elegans)
IVGNm30677	3	mRNA		AK038365
IVGNm17695	3	mRNA		75113
IVGNm14154	3	mRNA		14323
IVGNm26002	3	mRNA		21998
IVGNm07848	3	mRNA		53359
IVGNm18118	3	mRNA		84620
IVGNm34280	3	mRNA		42630
IVGNm35403	3	mRNA		87891
IVGNm26912	3	mRNA		108381
IVGNm07527	3	mRNA		50086
IVGNm01933	3	mRNA		11579
IVGNm34535	3	mRNA		44369
IVGNm08167	3	mRNA		63650
IVGNm34647	3	mRNA		45388
IVGNm17831	3	mRNA		82825
IVGNm06479	3	mRNA		NM_001039
IVGNm35397	3	mRNA		87867
IVGNm34656	3	mRNA		45450
IVGNm35499	3	mRNA		88373
IVGNm08972	3	mRNA		139798
IVGNm07801	3	mRNA		52635
IVGNm18362	3	mRNA		86024
IVGNm07637	3	mRNA		50940
IVGNm35007	3	mRNA		48119
IVGNm26457	3	mRNA		35594
IVGNm13756	3	mRNA		BC019371
IVGNm26330	3	mRNA		32176
IVGNm14352	3	mRNA		16169
IVGNm08236	3	mRNA		66312
IVGNm02154	3	mRNA		AW321626	ENSMUSG00000018160	Mm.465640	0	NM_001080118.1 NM_013634.2 NM_134027.2	Transcribed locus
IVGNm13892	3	mRNA		12534
IVGNm15599	3	mRNA		NM_177309
IVGNm25973	3	mRNA		21789
IVGNm17507	3	mRNA		69179
IVGNm08225	3	mRNA		65855
IVGNm34807	3	mRNA		46771
IVGNm34614	3	mRNA		45013
IVGNm34391	3	mRNA		43330
IVGNm08803	3	mRNA		139417
IVGNm32581	3	mRNA		NM_027561
IVGNm14017	3	mRNA		13380
IVGNm17518	3	mRNA		69687
IVGNm08168	3	mRNA		63696
IVGNm06409	3	mRNA		NM_001001
IVGNm34328	3	mRNA		42913
IVGNm09333	3	mRNA		149968
IVGNm14130	3	mRNA		14161
IVGNm14740	3	mRNA		18893
IVGNm35056	3	mRNA		86435
IVGNm26058	3	mRNA		22507
IVGNm08758	3	mRNA		137382
IVGNm26020	3	mRNA		22100
IVGNm34857	3	mRNA		47181
IVGNm09168	3	mRNA		144278
IVGNm35393	3	mRNA		87851
IVGNm18084	3	mRNA		84512
IVGNm12519	3	mRNA		AK083213
IVGNm25729	3	mRNA		19149
IVGNm34966	3	mRNA		47861
IVGNm34739	3	mRNA		46237
IVGNm27151	3	mRNA		119877
IVGNm07729	3	mRNA		51832
IVGNm09369	3	mRNA		150028
IVGNm14347	3	mRNA		16110
IVGNm35690	3	mRNA		88930
IVGNm07489	3	mRNA		49961
IVGNm18372	3	mRNA		86061
IVGNm07503	3	mRNA		49997
IVGNm35061	3	mRNA		86447
IVGNm34208	3	mRNA		42224
IVGNm25773	3	mRNA		20012
IVGNm35145	3	mRNA		86798
IVGNm26317	3	mRNA		31957
IVGNm35860	3	mRNA		89534
IVGNm35305	3	mRNA		87427
IVGNm13478	3	mRNA		AK084711
IVGNm26671	3	mRNA		106453
IVGNm08522	3	mRNA		130542
IVGNm07928	3	mRNA		54597
IVGNm14349	3	mRNA		16136
IVGNm30403	3	mRNA		AK011810
IVGNm09724	3	mRNA		AK031218
IVGNm17539	3	mRNA		70413
IVGNm34528	3	mRNA		44339
IVGNm35871	3	mRNA		89901
IVGNm17561	3	mRNA		71347
IVGNm27374	3	mRNA		124750
IVGNm08838	3	mRNA		139496
IVGNm34924	3	mRNA		47675
IVGNm34420	3	mRNA		43498
IVGNm25981	3	mRNA		21867
IVGNm17873	3	mRNA		83284
IVGNm34389	3	mRNA		43323
IVGNm34992	3	mRNA		48008
IVGNm34555	3	mRNA		44570
IVGNm25847	3	mRNA		20385
IVGNm14416	3	mRNA		16374
IVGNm34929	3	mRNA		47703
IVGNm13874	3	mRNA		12396
IVGNm35705	3	mRNA		88966
IVGNm27234	3	mRNA		120273
IVGNm08370	3	mRNA		129461
IVGNm17736	3	mRNA		78665
IVGNm07440	3	mRNA		49570
IVGNm35333	3	mRNA		87557
IVGNm07804	3	mRNA		52644
IVGNm07974	3	mRNA		56159
IVGNm17696	3	mRNA		75326
IVGNm35507	3	mRNA		88383
IVGNm35519	3	mRNA		88414
IVGNm29770	3	mRNA		AK038135
IVGNm14576	3	mRNA		17782
IVGNm34989	3	mRNA		47989
IVGNm25888	3	mRNA		20615
IVGNm16648	3	mRNA		NM_001039232
IVGNm26188	3	mRNA		27022
IVGNm34704	3	mRNA		45835
IVGNm35129	3	mRNA		86735
IVGNm15277	3	mRNA		NM_026583
IVGNm33399	3	mRNA		NM_025293
IVGNm09347	3	mRNA		149989
IVGNm27483	3	mRNA		92814
IVGNm09837	3	mRNA		AK050392
IVGNm25738	3	mRNA		19417
IVGNm14605	3	mRNA		17962
IVGNm08873	3	mRNA		139548
IVGNm25858	3	mRNA		20441
IVGNm18135	3	mRNA		84685
IVGNm26112	3	mRNA		23825
IVGNm02008	3	mRNA		AA014262
IVGNm25851	3	mRNA		20412
IVGNm33915	3	mRNA		NM_001045
IVGNm19716	3	mRNA		AK039187
IVGNm09018	3	mRNA		139903
IVGNm09783	3	mRNA		AK042106
IVGNm14146	3	mRNA		14241
IVGNm17540	3	mRNA		70503
IVGNm10468	3	mRNA		AK036995
IVGNm34236	3	mRNA		42441
IVGNm08115	3	mRNA		60878
IVGNm35918	3	mRNA		91303
IVGNm14568	3	mRNA		17745
IVGNm25961	3	mRNA		21726
IVGNm17991	3	mRNA		84176
IVGNm26116	3	mRNA		23878
IVGNm17861	3	mRNA		83134
IVGNm26381	3	mRNA		33486
IVGNm34730	3	mRNA		46190
IVGNm01983	3	mRNA		11963
IVGNm23712	3	mRNA		NM_144555
IVGNm17514	3	mRNA		69516
IVGNm09360	3	mRNA		150011
IVGNm09559	3	mRNA		163393
IVGNm34779	3	mRNA		46570
IVGNm26884	3	mRNA		107935
IVGNm08721	3	mRNA		136741
IVGNm08976	3	mRNA		139808
IVGNm34171	3	mRNA		41913
IVGNm35304	3	mRNA		87424
IVGNm26429	3	mRNA		35333
IVGNm14706	3	mRNA		18574
IVGNm34971	3	mRNA		47887
IVGNm26397	3	mRNA		33742
IVGNm31226	3	mRNA		AB034730
IVGNm17712	3	mRNA		77345
IVGNm01861	3	mRNA		11218
IVGNm35342	3	mRNA		87582
IVGNm18312	3	mRNA		85444
IVGNm17834	3	mRNA		82837
IVGNm09237	3	mRNA		149765
IVGNm17566	3	mRNA		71533
IVGNm26480	3	mRNA		35711
IVGNm26670	3	mRNA		106452
IVGNm08121	3	mRNA		61045
IVGNm07968	3	mRNA		56090
IVGNm09211	3	mRNA		149706
IVGNm17485	3	mRNA		68248
IVGNm13968	3	mRNA		12919
IVGNm02170	3	mRNA		BB073446
IVGNm35216	3	mRNA		87097
IVGNm01228	3	mRNA		AK033461
IVGNm26163	3	mRNA		26671
IVGNm34911	3	mRNA		47620
IVGNm26060	3	mRNA		22514
IVGNm26145	3	mRNA		26207
IVGNm26388	3	mRNA		33634
IVGNm06447	3	mRNA		NM_001033
IVGNm14369	3	mRNA		16224
IVGNm26472	3	mRNA		35675
IVGNm30841	3	ncRNA	91304300000	AK078975		Mm.412973	328222		Hypothetical protein 9130430E04
IVGNm19373	3	ncRNA	0610033M10Rik	AK002748		Mm.410871	74093		RIKEN cDNA 0610033M10 gene
IVGNm13254	3	ncRNA	1110039F03Rik	AK036113		Mm.75202	68789		RIKEN cDNA 1110039F03 gene
IVGNm00975	3	ncRNA	1700020A13Rik	AK006140		Mm.451249	72260		RIKEN cDNA 1700020A13 gene
IVGNm21487	3	ncRNA	1700027J05Rik	AK030731	ENSMUSG00000015377	Mm.440004	69440	NM_027081.3	RIKEN cDNA 1700027J05 gene
IVGNm19427	3	ncRNA	1700101I11Rik	AK007107		Mm.398286	67930		RIKEN cDNA 1700101I11 gene
IVGNm21951	3	ncRNA	1810013L24Rik	AK163088		Mm.458607	69053		RIKEN cDNA 1810013L24 gene
IVGNm03869	3	ncRNA	1810053B23Rik	AK019036		Mm.458688	69857		RIKEN cDNA 1810053B23 gene
IVGNm12207	3	ncRNA	1810056I18Rik	AK019035		Mm.452732	78488		RIKEN cDNA 1810056I18 gene
IVGNm28575	3	ncRNA	2210408F21Rik	AK008857		Mm.441297	73652		RIKEN cDNA 2210408F21 gene
IVGNm11194	3	ncRNA	2600002B07Rik	AK011142		Mm.450322	72343		RIKEN cDNA 2600002B07 gene
IVGNm13017	3	ncRNA	2810455D13Rik	AK013353		Mm.35478	72810		RIKEN cDNA 2810455D13 gene
IVGNm01060	3	ncRNA	4632427E13Rik	AK014157	ENSMUSG00000074024	Mm.394729	666737		RIKEN cDNA 4632427E13 gene
IVGNm10973	3	ncRNA	6330407G11Rik	BC003291	ENSMUSG00000023075	Mm.27903	68050	NM_023423.3	RIKEN cDNA 6330407G11 gene
IVGNm19667	3	ncRNA	6430584L05	AK032533		Mm.113703	330324		Hypothetical protein 6430584L05
IVGNm29690	3	ncRNA	6720401G13Rik	AK030946		Mm.336056	103012		RIKEN cDNA 6720401G13 gene
IVGNm10472	3	ncRNA	9030417H13Rik	AK037657		Mm.461587	74545		RIKEN cDNA 9030417H13 gene
IVGNm30553	3	ncRNA	9130023D20Rik	AK020109	ENSMUSG00000047789	Mm.259799	268706	NM_178746.3	RIKEN cDNA 9130023D20 gene
IVGNm20348	3	ncRNA	9130206N08Rik	AK008235		Mm.158783	103406		RIKEN cDNA 9130206N08 gene
IVGNm22804	3	ncRNA	9330175E14Rik	BC103768	ENSMUSG00000055361	Mm.235354	320377		RIKEN cDNA 9330175E14 gene
IVGNm18937	3	ncRNA	AA617406	AK079951		Mm.441712	98819		Expressed sequence AA617406
IVGNm02019	3	ncRNA	AI875142	AA207719		Mm.393137	103885		Expressed sequence AI875142
IVGNm28613	3	ncRNA	Arl8b	AK013918	ENSMUSG00000030105	Mm.271178	67166	NM_026011.3	ADP-ribosylation factor-like 8B
IVGNm00101	3	ncRNA	Armc1	AK013659	ENSMUSG00000027599	Mm.316007	74252	NM_028840.2	Armadillo repeat containing 1
IVGNm02818	3	ncRNA	Ascc2	AK011671	ENSMUSG00000020412	Mm.439906	75452	NM_029291.1	Activating signal cointegrator 1 complex subunit 2
IVGNm29250	3	ncRNA	Atp6v0a2	AK160318	ENSMUSG00000038023	Mm.391970	21871	NM_011596.4	"ATPase, H+ transporting, lysosomal V0 subunit A2"
IVGNm30931	3	ncRNA	Atxn7	AK132400	ENSMUSG00000021738	Mm.391643	246103	NM_139227.4	Ataxin 7
IVGNm27851	3	ncRNA	AW112037	AK031148	ENSMUSG00000026623	Mm.354677	98667	NM_172266.2	Expressed sequence AW112037
IVGNm02969	3	ncRNA	B230207N12Rik	AK020997		Mm.166562	78873		RIKEN cDNA B230207N12 gene
IVGNm31369	3	ncRNA	B230214N19Rik	AK021001		Mm.452785	78876		RIKEN cDNA B230214N19 gene
IVGNm18987	3	ncRNA	B2m	AK086184		Mm.163	12010		Beta-2 microglobulin
IVGNm09973	3	ncRNA	Bmpr2	AK138535	ENSMUSG00000067336	Mm.391654	12168	NM_007561.3	"Bone morphogenic protein receptor, type II (serine/threonine kinase)"
IVGNm27978	3	ncRNA	C030002C11Rik	AK045637	ENSMUSG00000073474	Mm.99905	320977		RIKEN cDNA C030002C11 gene
IVGNm27891	3	ncRNA	C030002C11Rik	AK036134	ENSMUSG00000073474	Mm.99905	320977		RIKEN cDNA C030002C11 gene
IVGNm10415	3	ncRNA	C030032G21Rik	AK021114		Mm.450373	77420		RIKEN cDNA C030032G21 gene
IVGNm20929	3	ncRNA	C130094E24	AK137255		Mm.441405	327823		Hypothetical protein C130094E24
IVGNm09999	3	ncRNA	Cab39	AK144665	ENSMUSG00000036707	Mm.26135	12283	NM_133781.3	Calcium binding protein 39
IVGNm04752	3	ncRNA	Ccdc134	BC004684	ENSMUSG00000068114	Mm.440373	76457	NM_172428.2	Coiled-coil domain containing 134
IVGNm03426	3	ncRNA	Clint1	AK156558	ENSMUSG00000006169	Mm.169673	216705	NM_001045520.3	Clathrin interactor 1
IVGNm02217	3	ncRNA	Crnn	BB618328	ENSMUSG00000078657	Mm.458570	381457	NM_001081200.1	Cornulin
IVGNm20646	3	ncRNA	D10Ertd641e	AK037565		Mm.21793	52717		"DNA segment, Chr 10, ERATO Doi 641, expressed"
IVGNm10937	3	ncRNA	Ddi2	AK165215		Mm.393721	68817		DNA-damage inducible protein 2
IVGNm30095	3	ncRNA	Ei24	AK139939	ENSMUSG00000062762	Mm.4337	13663	NM_007915.4	Etoposide induced 2.4 mRNA
IVGNm10440	3	ncRNA	Eif2c3	AK031725		Mm.440915	214150		"Eukaryotic translation initiation factor 2C, 3"
IVGNm19586	3	ncRNA	Erc1	AK019888	ENSMUSG00000030172	Mm.288860	111173	NM_053204.2 NM_178085.3	ELKS/RAB6-interacting/CAST family member 1
IVGNm19386	3	ncRNA	Etnk1	AK004338	ENSMUSG00000030275	Mm.272548	75320		Ethanolamine kinase 1
IVGNm29612	3	ncRNA	Gpkow	AK017864	ENSMUSG00000031148	Mm.148753	209416	NM_173747.3	G patch domain and KOW motifs
IVGNm03839	3	ncRNA	H2-D1	AK017289	ENSMUSG00000073411	Mm.439675	14964	NM_010380.3	"Histocompatibility 2, D region locus 1"
IVGNm18948	3	ncRNA	Hipk3	AK081521	ENSMUSG00000027177	Mm.257925	15259	NM_010434.1	Homeodomain interacting protein kinase 3
IVGNm09707	3	ncRNA	Hrb	AK021349		Mm.392569	15463		HIV-1 Rev binding protein
IVGNm11201	3	ncRNA	Hspc171	AK011635	ENSMUSG00000014856	Mm.29990	66320	NM_025486.1	HSPC171 protein
IVGNm04924	3	ncRNA	Il6st	BC058551	ENSMUSG00000021756	Mm.4364	16195	NM_010560.2	Interleukin 6 signal transducer
IVGNm01356	3	ncRNA	Kcnq1ot1	AK051604		Mm.409821	63830		KCNQ1 overlapping transcript 1
IVGNm21522	3	ncRNA	LOC100039139	AK038305		Mm.455610	100039139		Similar to hCG2006161
IVGNm00244	3	ncRNA	LOC100040353	AK021294	ENSMUSG00000046361	Mm.441017	100040353		Similar to splicing coactivator subunit SRm300
IVGNm04959	3	ncRNA	Malat1	BC094333		Mm.298256	72289		Metastasis associated lung adenocarcinoma transcript 1 (non-coding RNA)
IVGNm13615	3	ncRNA	Malat1	AK141413		Mm.392400	72289		Metastasis associated lung adenocarcinoma transcript 1 (non-coding RNA)
IVGNm13532	3	ncRNA	Malat1	AK090111		Mm.392400	72289		Metastasis associated lung adenocarcinoma transcript 1 (non-coding RNA)
IVGNm28725	3	ncRNA	Med13l	AK018557	ENSMUSG00000018076	Mm.206238	76199	NM_172424.4	Mediator complex subunit 13-like
IVGNm01287	3	ncRNA	Mef2a	AK041074		Mm.426509	17258		Myocyte enhancer factor 2A
IVGNm20379	3	ncRNA	Mettl1	AK012721	ENSMUSG00000006732	Mm.251593	17299	NM_010792.1	Methyltransferase-like 1
IVGNm22517	3	ncRNA	Nrg4	BC027677		Mm.443874	83961		Neuregulin 4
IVGNm11195	3	ncRNA	Nrp1	AK011144		Mm.423531	18186		Neuropilin 1
IVGNm30871	3	ncRNA	Paip1	AK082861	ENSMUSG00000025451	Mm.132584	218693	NM_001079849.1 NM_145457.3	Polyadenylate binding protein-interacting protein 1
IVGNm00444	3	ncRNA	Phc3	AK050678	ENSMUSG00000037652	Mm.440057	241915	NM_153421.1	Polyhomeotic-like 3 (Drosophila)
IVGNm32541	3	ncRNA	Ppid	NM_026352	ENSMUSG00000027804	Mm.295252	67738	NM_026352.3	Peptidylprolyl isomerase D (cyclophilin D)
IVGNm31215	3	ncRNA	Prpf4b	U48737	ENSMUSG00000021413	Mm.10027	19134	NM_013830.2	PRP4 pre-mRNA processing factor 4 homolog B (yeast)
IVGNm09742	3	ncRNA	Raph1	AK034402	ENSMUSG00000026014	Mm.440325	77300	NM_001045513.2	Ras association (RalGDS/AF-6) and pleckstrin homology domains 1
IVGNm09692	3	ncRNA	Raph1	AK020440	ENSMUSG00000026014	Mm.440325	77300	NM_001045513.2	Ras association (RalGDS/AF-6) and pleckstrin homology domains 1
IVGNm02717	3	ncRNA	Rod1	DV552370	ENSMUSG00000028382	Mm.331640	230257	NM_144904.1 NM_178164.2	ROD1 regulator of differentiation 1 (S. pombe)
IVGNm10330	3	ncRNA	Rragc	AK015982	ENSMUSG00000028646	Mm.220922	54170	NM_017475.2	Ras-related GTP binding C
IVGNm10356	3	ncRNA	Sfpq	AK017658	ENSMUSG00000028820	Mm.257276	71514	NM_023603.2	Splicing factor proline/glutamine rich (polypyrimidine tract binding protein associated)
IVGNm18805	3	ncRNA	Slc20a1	AK042594		Mm.272675	20515		"Solute carrier family 20, member 1"
IVGNm29954	3	ncRNA	Suhw4	AK083266	ENSMUSG00000038535	Mm.242791	235469	NM_146224.4	Suppressor of hairy wing homolog 4 (Drosophila)
IVGNm20387	3	ncRNA	Thap2	AK013630	ENSMUSG00000020137	Mm.32314	66816	NM_025780.3	"THAP domain containing, apoptosis associated protein 2"
IVGNm28992	3	ncRNA	Tmem106b	AK078219	ENSMUSG00000029571	Mm.27742	71900	NM_027992.2	Transmembrane protein 106B
IVGNm23478	3	ncRNA	Vps24	NM_025783	ENSMUSG00000053119	Mm.181278	66700	NM_025783.3	Vacuolar protein sorting 24 (yeast)
IVGNm12214	3	ncRNA	Zfp712	AK019536		Mm.297247	78251		Zinc finger protein 712
IVGNm10387	3	ncRNA		AK019897
IVGNm30142	3	ncRNA		AK154943
IVGNm08743	3	ncRNA		137062
IVGNm08394	3	ncRNA		129651
IVGNm01398	3	ncRNA		AK079261
IVGNm13385	3	ncRNA		AK052893
IVGNm02531	3	ncRNA		CA979607
IVGNm11632	3	ncRNA		AK084095
IVGNm08304	3	ncRNA		129060
IVGNm35498	3	ncRNA		88371
IVGNm21399	3	ncRNA		AK017401
IVGNm02287	3	ncRNA		BE987263		Mm.460485	0		"Transcribed locus, strongly similar to XP_227048.3 similar to RP42 homolog [Rattus norvegicus]"
IVGNm08847	3	ncRNA		139506
IVGNm20798	3	ncRNA		AK080279
IVGNm08722	3	ncRNA		136741
IVGNm03719	3	ncRNA		AK007778
IVGNm01289	3	ncRNA		AK041187
IVGNm01307	3	ncRNA		AK043289
IVGNm02880	3	ncRNA		AK015910
IVGNm28961	3	ncRNA		AK053084		Mm.441495	0		"15 days embryo head cDNA, RIKEN full-length enriched library, clone:D930047L21 product:unclassifiable, full insert sequence"
IVGNm27967	3	ncRNA		AK044071		Mm.447266	0		"10 days neonate cortex cDNA, RIKEN full-length enriched library, clone:A830087A06 product:unclassifiable, full insert sequence"
IVGNm01566	3	ncRNA		AK143404
IVGNm11559	3	ncRNA		AK054419
IVGNm08835	3	ncRNA		139491
IVGNm18576	3	ncRNA		AK015377
IVGNm08879	3	ncRNA		139560
IVGNm29994	3	ncRNA		AK087872		Mm.422000	0		"2 days pregnant adult female ovary cDNA, RIKEN full-length enriched library, clone:E330034A17 product:unclassifiable, full insert sequence"
IVGNm09244	3	ncRNA		149777
IVGNm04006	3	ncRNA		AK040530		Mm.403532	0		"0 day neonate thymus cDNA, RIKEN full-length enriched library, clone:A430105I02 product:unclassifiable, full insert sequence"
IVGNm09252	3	ncRNA		149794
IVGNm26479	3	ncRNA		35706
IVGNm09629	3	ncRNA		AK014687
IVGNm32538	4	mRNA	1110018M03Rik	NM_026271	ENSMUSG00000074971	Mm.291809	67606	NM_026271.1	RIKEN cDNA 1110018M03 gene
IVGNm00877	4	mRNA	1110032E23Rik	BC056975		Mm.427274	68659		RIKEN cDNA 1110032E23 gene
IVGNm00018	4	mRNA	1110032E23Rik	AK004027		Mm.427274	68659		RIKEN cDNA 1110032E23 gene
IVGNm03615	4	mRNA	1500010J02Rik	BC066078	ENSMUSG00000020898	Mm.285785	68964	NM_001013256.1 NM_026889.2	RIKEN cDNA 1500010J02 gene
IVGNm31022	4	mRNA	1810034E14Rik	AK143964	ENSMUSG00000074861	Mm.443331	66503		RIKEN cDNA 1810034E14 gene
IVGNm00997	4	mRNA	2010110P09Rik	AK008392		Mm.96997	70261		RIKEN cDNA 2010110P09 gene
IVGNm27586	4	mRNA	2010317E24Rik	AB197927	ENSMUSG00000026955	Mm.250293	72080	NM_001081085.1	RIKEN cDNA 2010317E24 gene
IVGNm20351	4	mRNA	2210013O21Rik	AK008724		Mm.146408	70123		RIKEN cDNA 2210013O21 gene
IVGNm11924	4	mRNA	2310007F21Rik	BC027311	ENSMUSG00000037257	Mm.34338	66939	NM_025857.2	RIKEN cDNA 2310007F21 gene
IVGNm22484	4	mRNA	2310031A18Rik	BC023460	ENSMUSG00000043068	Mm.271600	69627	NM_001081120.1	RIKEN cDNA 2310031A18 gene
IVGNm21777	4	mRNA	2410075B13Rik	AK137409	ENSMUSG00000044095	Mm.443924	223648		RIKEN cDNA 2410075B13 gene
IVGNm16616	4	mRNA	2510002D24Rik	NM_001033164	ENSMUSG00000071632	Mm.36907	72307	NM_001033164.2	RIKEN cDNA 2510002D24 gene
IVGNm33579	4	mRNA	2610021K21Rik	NM_030172		Mm.235920	78767		RIKEN cDNA 2610021K21 gene
IVGNm10875	4	mRNA	2610029I01Rik	AK154853	ENSMUSG00000028251	Mm.87238	77032		RIKEN cDNA 2610029I01 gene
IVGNm05425	4	mRNA	2700049P18Rik	NM_175382	ENSMUSG00000055184	Mm.31278	108900	NM_175382.2	RIKEN cDNA 2700049P18 gene
IVGNm17039	4	mRNA	2810433K01Rik	NM_025581	ENSMUSG00000036223	Mm.283406	66468	NM_025581.3	RIKEN cDNA 2810433K01 gene
IVGNm33840	4	mRNA	3000004C01Rik	NM_197959	ENSMUSG00000051378	Mm.32084	70218	NM_197959.1	RIKEN cDNA 3000004C01 gene
IVGNm24434	4	mRNA	3010026O09Rik	NM_026543	ENSMUSG00000020381	Mm.390357	68067	NM_026543.2	RIKEN cDNA 3010026O09 gene
IVGNm33640	4	mRNA	4930427A07Rik	NM_134041	ENSMUSG00000037466	Mm.87616	104732	NM_134041.2	RIKEN cDNA 4930427A07 gene
IVGNm20927	4	mRNA	4930547N16Rik	AK137160	ENSMUSG00000035365	Mm.179378	75317	NM_029249.2	RIKEN cDNA 4930547N16 gene
IVGNm16260	4	mRNA	6430514L14Rik	NM_029784	ENSMUSG00000032224	Mm.44355	76886	NM_029784.2	RIKEN cDNA 6430514L14 gene
IVGNm11750	4	mRNA	6430573F11Rik	AK141601	ENSMUSG00000039620	Mm.180924	319582	NM_176952.4	RIKEN cDNA 6430573F11 gene
IVGNm33689	4	mRNA	9030617O03Rik	NM_145448	ENSMUSG00000021185	Mm.218590	217830	NM_145448.4	RIKEN cDNA 9030617O03 gene
IVGNm12504	4	mRNA	9030617O03Rik	AK081256	ENSMUSG00000021185	Mm.218590	217830	NM_145448.4	RIKEN cDNA 9030617O03 gene
IVGNm21887	4	mRNA	9430023L20Rik	AK151381	ENSMUSG00000037204	Mm.391998	68118	NM_026566.2	RIKEN cDNA 9430023L20 gene
IVGNm30183	4	mRNA	A130091K22Rik	AK162485		Mm.442383	319736		RIKEN cDNA A130091K22 gene
IVGNm21181	4	mRNA	A630077B13Rik	BC095946	ENSMUSG00000046031	Mm.34479	215900	NM_175449.3	RIKEN cDNA A630077B13 gene
IVGNm06712	4	mRNA	Abcd2	NM_011994	ENSMUSG00000055782	Mm.295456	26874	NM_011994.2	"ATP-binding cassette, sub-family D (ALD), member 2"
IVGNm18724	4	mRNA	Abtb2	AK031869	ENSMUSG00000032724	Mm.35850	99382	NM_178890.3	Ankyrin repeat and BTB (POZ) domain containing 2
IVGNm28442	4	mRNA	Abtb2	BC054399	ENSMUSG00000032724	Mm.35850	99382	NM_178890.3	Ankyrin repeat and BTB (POZ) domain containing 2
IVGNm32829	4	mRNA	Acad9	NM_172678	ENSMUSG00000027710	Mm.260997	229211	NM_172678.3	"Acyl-Coenzyme A dehydrogenase family, member 9"
IVGNm28035	4	mRNA	Acvr1	AK053428	ENSMUSG00000026836	Mm.689	11477	NM_001110204.1 NM_001110205.1 NM_007394.3	"Activin A receptor, type 1"
IVGNm32249	4	mRNA	Adra2b	NM_009633	ENSMUSG00000058620	Mm.347390	11552	NM_009633.3	"Adrenergic receptor, alpha 2b"
IVGNm15352	4	mRNA	Aldh1b1	NM_028270	ENSMUSG00000035561	Mm.331583	72535	NM_028270.4	"Aldehyde dehydrogenase 1 family, member B1"
IVGNm15183	4	mRNA	Alg14	NM_024178		Mm.269881	66789		Asparagine-linked glycosylation 14 homolog (yeast)
IVGNm05294	4	mRNA	Als2	NM_028717	ENSMUSG00000026024	Mm.272078	74018	NM_028717.3	Amyotrophic lateral sclerosis 2 (juvenile) homolog (human)
IVGNm11760	4	mRNA	Ankrd10	AK143253		Mm.12459	102334		Ankyrin repeat domain 10
IVGNm11982	4	mRNA	Ankrd37	BC092377		Mm.334517	654824		Ankyrin repeat domain 37
IVGNm06052	4	mRNA	Anks4b	NM_028085	ENSMUSG00000030909	Mm.23165	72074	NM_028085.1	Ankyrin repeat and sterile alpha motif domain containing 4B
IVGNm30726	4	mRNA	Aof1	AK043782	ENSMUSG00000038080	Mm.31259	218214	NM_172262.1	"Amine oxidase, flavin containing 1"
IVGNm30839	4	mRNA	Aof1	AK078920	ENSMUSG00000038080	Mm.31259	218214	NM_172262.1	"Amine oxidase, flavin containing 1"
IVGNm15310	4	mRNA	Apitd1	NM_027263	ENSMUSG00000073705	Mm.260893	69928	NM_027263.1	"Apoptosis-inducing, TAF9-like domain 1"
IVGNm32915	4	mRNA	Arhgap11a	NM_181416	ENSMUSG00000041219	Mm.466854	228482	NM_181416.3	Rho GTPase activating protein 11A
IVGNm10994	4	mRNA	Arhgap24	BC023344		Mm.440191	231532		Rho GTPase activating protein 24
IVGNm05108	4	mRNA	Aspm	NM_009791	ENSMUSG00000033952	Mm.168523	12316	NM_009791.4	"Asp (abnormal spindle)-like, microcephaly associated (Drosophila)"
IVGNm15582	4	mRNA	Atp6v0d2	NM_175406	ENSMUSG00000028238	Mm.19298	242341	NM_175406.2	"ATPase, H+ transporting, lysosomal V0 subunit D2"
IVGNm33242	4	mRNA	Aurkb	NM_011496	ENSMUSG00000020897	Mm.3488	20877	NM_011496.1	Aurora kinase B
IVGNm24903	4	mRNA	Bank1	NM_001033350		Mm.30832	242248		B-cell scaffold protein with ankyrin repeats 1
IVGNm13773	4	mRNA	BC021614	BC034269	ENSMUSG00000058216	Mm.440201	225884	NM_144869.2	CDNA sequence BC021614
IVGNm24708	4	mRNA	BC030440	NM_173732	ENSMUSG00000040195	Mm.251075	210035	NM_173732.2	CDNA sequence BC030440
IVGNm07300	4	mRNA	BC052328	NM_198301		Mm.266485	223433		CDNA sequence BC052328
IVGNm11872	4	mRNA	Bcar1	AK167352	ENSMUSG00000031955	Mm.3758	12927	NM_009954.2	Breast cancer anti-estrogen resistance 1
IVGNm00794	4	mRNA	Bcar3	AK165396	ENSMUSG00000028121	Mm.45815	29815	NM_013867.1	Breast cancer anti-estrogen resistance 3
IVGNm19273	4	mRNA	Bcar3	BC023930	ENSMUSG00000028121	Mm.45815	29815	NM_013867.1	Breast cancer anti-estrogen resistance 3
IVGNm12674	4	mRNA	Birc5	AK142768	ENSMUSG00000017716	Mm.8552	11799	NM_001012273.1 NM_009689.2	Baculoviral IAP repeat-containing 5
IVGNm19278	4	mRNA	Bub1	BC029116	ENSMUSG00000027379	Mm.2185	12235	NM_009772.1	Budding uninhibited by benzimidazoles 1 homolog (S. cerevisiae)
IVGNm32254	4	mRNA	Bub1b	NM_009773	ENSMUSG00000040084	Mm.29133	12236	NM_009773.3	"Budding uninhibited by benzimidazoles 1 homolog, beta (S. cerevisiae)"
IVGNm04806	4	mRNA	C330027C09Rik	BC029698	ENSMUSG00000033031	Mm.24491	224171	NM_172616.2	RIKEN cDNA C330027C09 gene
IVGNm12870	4	mRNA	C79407	BC052175	ENSMUSG00000047534	Mm.21144	217653	NM_172578.2	Expressed sequence C79407
IVGNm12642	4	mRNA	C79407	AK139165	ENSMUSG00000047534	Mm.21144	217653	NM_172578.2	Expressed sequence C79407
IVGNm32401	4	mRNA	Calcrl	NM_018782	ENSMUSG00000059588	Mm.75467	54598	NM_018782.1	Calcitonin receptor-like
IVGNm32258	4	mRNA	Car2	NM_009801	ENSMUSG00000027562	Mm.1186	12349	NM_009801.4	Carbonic anhydrase 2
IVGNm28466	4	mRNA	Casc5	BC080815	ENSMUSG00000027326	Mm.202518	76464	NM_029617.2	Cancer susceptibility candidate 5
IVGNm03597	4	mRNA	Cbx1	BC055290	ENSMUSG00000018666	Mm.29055	12412	NM_007622.3	Chromobox homolog 1 (Drosophila HP1 beta)
IVGNm06987	4	mRNA	Cby1	NM_028634		Mm.294441	73739		Chibby homolog 1 (Drosophila)
IVGNm01542	4	mRNA	Ccdc101	AK139102	ENSMUSG00000030714	Mm.45686	75565	NM_029339.2	Coiled-coil domain containing 101
IVGNm32551	4	mRNA	Ccdc34	NM_026613	ENSMUSG00000027160	Mm.181767	68201	NM_026613.3	Coiled-coil domain containing 34
IVGNm24464	4	mRNA	Ccdc99	NM_027411	ENSMUSG00000069910	Mm.194368	70385	NM_027411.1	Coiled-coil domain containing 99
IVGNm32260	4	mRNA	Ccna2	NM_009828	ENSMUSG00000027715	Mm.4189	12428	NM_009828.1	Cyclin A2
IVGNm07179	4	mRNA	Ccnb1	NM_172301	ENSMUSG00000041431	Mm.260114	268697	NM_172301.3	Cyclin B1
IVGNm15739	4	mRNA	Ccnb2	NM_007630		Mm.22592	12442		Cyclin B2
IVGNm13747	4	mRNA	Cdc25c	BC004669		Mm.286602	12532		Cell division cycle 25 homolog C (S. pombe)
IVGNm04626	4	mRNA	Cdc25c	AF347115		Mm.286602	12532		Cell division cycle 25 homolog C (S. pombe)
IVGNm24009	4	mRNA	Cdc2a	NM_007659	ENSMUSG00000019942	Mm.281367	12534	NM_007659.3	Cell division cycle 2 homolog A (S. pombe)
IVGNm20054	4	mRNA	Cdca3	AK145537	ENSMUSG00000023505	Mm.285723	14793	NM_013538.4	Cell division cycle associated 3
IVGNm25192	4	mRNA	Cdca5	NM_026410	ENSMUSG00000024791	Mm.23526	67849	NM_026410.3	Cell division cycle associated 5
IVGNm31176	4	mRNA	Cdkn3	BC049694		Mm.272394	72391		Cyclin-dependent kinase inhibitor 3
IVGNm32709	4	mRNA	Cds2	NM_138651	ENSMUSG00000058793	Mm.284503	110911	NM_138651.6	CDP-diacylglycerol synthase (phosphatidate cytidylyltransferase) 2
IVGNm23077	4	mRNA	Cenpa	NM_007681		Mm.290563	12615		Centromere protein A
IVGNm25595	4	mRNA	Cenpe	NM_173762	ENSMUSG00000045328	Mm.161470	229841	NM_173762.4	Centromere protein E
IVGNm06824	4	mRNA	Cenph	NM_021886	ENSMUSG00000045273	Mm.273502	26886	NM_021886.1	Centromere protein H
IVGNm24631	4	mRNA	Cenpi	NM_145924	ENSMUSG00000031262	Mm.34903	102920	NM_145924.2	Centromere protein I
IVGNm06868	4	mRNA	Cenpm	NM_025639	ENSMUSG00000068101	Mm.23596	66570	NM_001080158.1 NM_025639.4 NM_178269.3	Centromere protein M
IVGNm12903	4	mRNA	Cenpp	BC094280	ENSMUSG00000021391	Mm.440323	66336	NM_025495.3	Centromere protein P
IVGNm25238	4	mRNA	Cep55	NM_028760	ENSMUSG00000024989	Mm.9916	74107	NM_028760.1	Centrosomal protein 55
IVGNm23328	4	mRNA	Chek2	NM_016681	ENSMUSG00000029521	Mm.279308	50883	NM_016681.3	CHK2 checkpoint homolog (S. pombe)
IVGNm29299	4	mRNA	Chek2	AK169781	ENSMUSG00000029521	Mm.279308	50883	NM_016681.3	CHK2 checkpoint homolog (S. pombe)
IVGNm16052	4	mRNA	Chst7	NM_021715	ENSMUSG00000037347	Mm.44827	60322	NM_021715.1	Carbohydrate (N-acetylglucosamino) sulfotransferase 7
IVGNm05512	4	mRNA	Ckap2	NM_001004140	ENSMUSG00000037725	Mm.22448	80986	NM_001004140.1	Cytoskeleton associated protein 2
IVGNm32920	4	mRNA	Ckap2l	NM_181589	ENSMUSG00000048327	Mm.45785	70466	NM_181589.2	Cytoskeleton associated protein 2-like
IVGNm17359	4	mRNA	Clic5	NM_172621	ENSMUSG00000023959	Mm.37666	224796	NM_172621.2	Chloride intracellular channel 5
IVGNm04246	4	mRNA	Clic5	AK133511	ENSMUSG00000023959	Mm.37666	224796	NM_172621.2	Chloride intracellular channel 5
IVGNm13599	4	mRNA	Cwf19l1	AK139654	ENSMUSG00000025200	Mm.276109	72502	NM_001081077.1	"CWF19-like 1, cell cycle control (S. pombe)"
IVGNm23397	4	mRNA	Cxcl10	NM_021274	ENSMUSG00000034855	Mm.877	15945	NM_021274.1	Chemokine (C-X-C motif) ligand 10
IVGNm04687	4	mRNA	Cxxc5	AK195508	ENSMUSG00000046668	Mm.94560	67393	NM_133687.2	CXXC finger 5
IVGNm17255	4	mRNA	Cxxc5	NM_133687	ENSMUSG00000046668	Mm.94560	67393	NM_133687.2	CXXC finger 5
IVGNm17214	4	mRNA	D0H4S114	NM_053078	ENSMUSG00000042834	Mm.407415	27528	NM_001109988.1 NM_001109989.1 NM_001109990.1 NM_053078.4	"DNA segment, human D4S114"
IVGNm04406	4	mRNA	D17H6S56E-5	AK161228		Mm.22506	110956		"DNA segment, Chr 17, human D6S56E 5"
IVGNm19281	4	mRNA	D2Ertd750e	BC031709	ENSMUSG00000027331	Mm.252695	51944	NM_026412.2	"DNA segment, Chr 2, ERATO Doi 750, expressed"
IVGNm32659	4	mRNA	D730039F16Rik	NM_030021	ENSMUSG00000026870	Mm.215255	77996	NM_030021.2	RIKEN cDNA D730039F16 gene
IVGNm19168	4	mRNA	D930015E06Rik	AK154818	ENSMUSG00000033767	Mm.28838	229473	NM_172681.4	RIKEN cDNA D930015E06 gene
IVGNm03779	4	mRNA	Dact2	AK013821	ENSMUSG00000048826	Mm.79993	240025	NM_172826.2	"Dapper homolog 2, antagonist of beta-catenin (xenopus)"
IVGNm10738	4	mRNA	Dbf4	AK132403	ENSMUSG00000002297	Mm.292470	27214	NM_013726.2	DBF4 homolog (S. cerevisiae)
IVGNm30046	4	mRNA	Dclk3	AK135010	ENSMUSG00000032500	Mm.26361	245038	NM_172928.4	Doublecortin-like kinase 3
IVGNm10436	4	mRNA	Ddefl1	AK031005	ENSMUSG00000036995	Mm.77788	230837	NM_001008232.1	Development and differentiation enhancing factor-like 1
IVGNm15551	4	mRNA	Ddx58	NM_172689	ENSMUSG00000040296	Mm.86382	230073	NM_172689.3	DEAD (Asp-Glu-Ala-Asp) box polypeptide 58
IVGNm00440	4	mRNA	Depdc1a	AK050456	ENSMUSG00000028175	Mm.371655	76131	NM_029523.2	DEP domain containing 1a
IVGNm19044	4	mRNA	Depdc7	AK134830	ENSMUSG00000027173	Mm.288805	211896	NM_144804.1	DEP domain containing 7
IVGNm11381	4	mRNA	Dhodh	AK030798	ENSMUSG00000031730	Mm.23894	56749	NM_020046.3	Dihydroorotate dehydrogenase
IVGNm21969	4	mRNA	Diap3	AK166225	ENSMUSG00000022021	Mm.440585	56419	NM_019670.1	Diaphanous homolog 3 (Drosophila)
IVGNm22784	4	mRNA	Dlc1	BC096052	ENSMUSG00000031523	Mm.210875	50768	NM_015802.2	Deleted in liver cancer 1
IVGNm24246	4	mRNA	Dlg3	NM_016747	ENSMUSG00000000881	Mm.4615	53310	NM_016747.2	"Discs, large homolog 3 (Drosophila)"
IVGNm07120	4	mRNA	Dlg7	NM_144553	ENSMUSG00000037544	Mm.240543	218977	NM_144553.1	"Discs, large homolog 7 (Drosophila)"
IVGNm32882	4	mRNA	Dolk	NM_177648	ENSMUSG00000075419	Mm.26690	227697	NM_177648.3	Dolichol kinase
IVGNm25274	4	mRNA	Dqx1	NM_033606	ENSMUSG00000009145	Mm.140332	93838	NM_033606.3	DEAQ RNA-dependent ATPase
IVGNm32516	4	mRNA	Dsn1	NM_025853		Mm.25410	66934		"DSN1, MIND kinetochore complex component, homolog (S. cerevisiae)"
IVGNm11057	4	mRNA	E130306D19Rik	BC080700		Mm.331567	230098		RIKEN cDNA E130306D19 gene
IVGNm32899	4	mRNA	E130311K13Rik	NM_177856	ENSMUSG00000048581	Mm.39342	329659	NM_177856.4	RIKEN cDNA E130311K13 gene
IVGNm32161	4	mRNA	E2f1	NM_007891	ENSMUSG00000027490	Mm.18036	13555	NM_007891.4	E2F transcription factor 1
IVGNm30777	4	mRNA	Esco2	AK050845	ENSMUSG00000022034	Mm.249280	71988	NM_028039.1	Establishment of cohesion 1 homolog 2 (S. cerevisiae)
IVGNm06969	4	mRNA	Esco2	NM_028039	ENSMUSG00000022034	Mm.249280	71988	NM_028039.1	Establishment of cohesion 1 homolog 2 (S. cerevisiae)
IVGNm21615	4	mRNA	Espl1	AK076351	ENSMUSG00000058290	Mm.288324	105988	NM_001014976.1	Extra spindle poles-like 1 (S. cerevisiae)
IVGNm29348	4	mRNA	Exoc4	BC034644	ENSMUSG00000029763	Mm.265512	20336	NM_009148.3	Exocyst complex component 4
IVGNm29060	4	mRNA	Exoc4	AK086603	ENSMUSG00000029763	Mm.265512	20336	NM_009148.3	Exocyst complex component 4
IVGNm07304	4	mRNA	F630043A04Rik	NM_198605	ENSMUSG00000021965	Mm.30173	219114	NM_198605.3	RIKEN cDNA F630043A04 gene
IVGNm14871	4	mRNA	Fabp2	NM_007980	ENSMUSG00000023057	Mm.28398	14079	NM_007980.2	"Fatty acid binding protein 2, intestinal"
IVGNm15984	4	mRNA	Fanca	NM_016925	ENSMUSG00000032815	Mm.6536	14087	NM_016925.2	"Fanconi anemia, complementation group A"
IVGNm22161	4	mRNA	Fanca	AF208122	ENSMUSG00000032815	Mm.6536	14087	NM_016925.2	"Fanconi anemia, complementation group A"
IVGNm21176	4	mRNA	Fancb	BC083151	ENSMUSG00000047757	Mm.336317	237211	NM_175027.3	"Fanconi anemia, complementation group B"
IVGNm19571	4	mRNA	Fancd2	AK019136	ENSMUSG00000034023	Mm.160061	211651	NM_001033244.2	"Fanconi anemia, complementation group D2"
IVGNm06207	4	mRNA	Fanci	NM_145946	ENSMUSG00000039187	Mm.349493	208836	NM_145946.2	"Fanconi anemia, complementation group I"
IVGNm24400	4	mRNA	Fbxo5	NM_025995	ENSMUSG00000019773	Mm.197520	67141	NM_025995.2	F-box protein 5
IVGNm29169	4	mRNA	Fgfr3	AK143592	ENSMUSG00000054252	Mm.6904	14184	NM_008010.3	Fibroblast growth factor receptor 3
IVGNm12420	4	mRNA	Flvcr2	AK049494	ENSMUSG00000034258	Mm.301076	217721	NM_145447.2	"Feline leukemia virus subgroup C cellular receptor family, member 2"
IVGNm05623	4	mRNA	Foxm1	NM_008021	ENSMUSG00000001517	Mm.42148	14235	NM_008021.4	Forkhead box M1
IVGNm15975	4	mRNA	Galns	NM_016722	ENSMUSG00000015027	Mm.34702	50917	NM_016722.2	Galactosamine (N-acetyl)-6-sulfate sulfatase
IVGNm32523	4	mRNA	Gatm	NM_025961	ENSMUSG00000027199	Mm.29975	67092	NM_025961.5	Glycine amidinotransferase (L-arginine:glycine amidinotransferase)
IVGNm27685	4	mRNA	Gins1	AK013116	ENSMUSG00000027454	Mm.271603	69270		GINS complex subunit 1 (Psf1 homolog)
IVGNm28421	4	mRNA	Gins1	BC027537	ENSMUSG00000027454	Mm.271603	69270		GINS complex subunit 1 (Psf1 homolog)
IVGNm01804	4	mRNA	Gins2	BC082565	ENSMUSG00000031821	Mm.275910	272551	NM_178856.1	GINS complex subunit 2 (Psf2 homolog)
IVGNm20667	4	mRNA	Gla	AK040081	ENSMUSG00000031266	Mm.1114	11605	NM_013463.2	"Galactosidase, alpha"
IVGNm06861	4	mRNA	Gmpr	NM_025508	ENSMUSG00000000253	Mm.290802	66355	NM_025508.4	Guanosine monophosphate reductase
IVGNm06095	4	mRNA	Got1l1	NM_029674	ENSMUSG00000039720	Mm.272794	76615	NM_029674.1	Glutamic-oxaloacetic transaminase 1-like 1
IVGNm03123	4	mRNA	Gprc5c	AK049149	ENSMUSG00000051043	Mm.242413	70355	NM_147217.2	"G protein-coupled receptor, family C, group 5, member C"
IVGNm33713	4	mRNA	Gprc5c	NM_147217	ENSMUSG00000051043	Mm.242413	70355	NM_147217.2	"G protein-coupled receptor, family C, group 5, member C"
IVGNm15386	4	mRNA	Gpsm2	NM_029522	ENSMUSG00000027883	Mm.226941	76123	NM_029522.1	"G-protein signalling modulator 2 (AGS3-like, C. elegans)"
IVGNm22752	4	mRNA	Gria3	BC076584		Mm.327681	53623		"Glutamate receptor, ionotropic, AMPA3 (alpha 3)"
IVGNm31033	4	mRNA	Gtf2h2	AK145720	ENSMUSG00000021639	Mm.272533	23894	NM_022011.3	"General transcription factor II H, polypeptide 2"
IVGNm15769	4	mRNA	Gtl3	NM_008187	ENSMUSG00000031796	Mm.2080	14894	NM_008187.1	Gene trap locus 3
IVGNm21660	4	mRNA	Gtse1	AK081582	ENSMUSG00000022385	Mm.20858	29870	NM_013882.1	G two S phase expressed protein 1
IVGNm32623	4	mRNA	Gzf1	NM_028986	ENSMUSG00000027439	Mm.136913	74533	NM_028986.2	GDNF-inducible zinc finger protein 1
IVGNm33351	4	mRNA	Hist1h1b	NM_020034	ENSMUSG00000058773	Mm.221314	56702	NM_020034.1	"Histone cluster 1, H1b"
IVGNm33674	4	mRNA	Hist1h3g	NM_145073	ENSMUSG00000062417	Mm.261657	97908	NM_145073.2	"Histone cluster 1, H3g"
IVGNm24223	4	mRNA	Hmmr	NM_013552	ENSMUSG00000020330	Mm.116997	15366	NM_013552.1	Hyaluronan mediated motility receptor (RHAMM)
IVGNm24046	4	mRNA	Hsf2	NM_008297	ENSMUSG00000019878	Mm.261395	15500	NM_008297.2	Heat shock factor 2
IVGNm01698	4	mRNA	Htatip2	BC004083		Mm.20801	53415		"HIV-1 tat interactive protein 2, homolog (human)"
IVGNm15777	4	mRNA	Il15	NM_008357	ENSMUSG00000031712	Mm.4392	16168	NM_008357.1	Interleukin 15
IVGNm25095	4	mRNA	Incenp	NM_016692	ENSMUSG00000024660	Mm.29755	16319	NM_016692.2	Inner centromere protein
IVGNm06816	4	mRNA	Kcnk5	NM_021542	ENSMUSG00000023243	Mm.68998	16529	NM_021542.4	"Potassium channel, subfamily K, member 5"
IVGNm16724	4	mRNA	Kif20a	NM_009004	ENSMUSG00000003779	Mm.258846	19348	NM_009004.3	Kinesin family member 20A
IVGNm06202	4	mRNA	Kif22	NM_145588	ENSMUSG00000030677	Mm.458209	110033	NM_145588.1	Kinesin family member 22
IVGNm22449	4	mRNA	Kif23	BC003363	ENSMUSG00000032254	Mm.259374	71819	NM_024245.3	Kinesin family member 23
IVGNm15466	4	mRNA	Kif2c	NM_134471	ENSMUSG00000028678	Mm.247651	73804	NM_134471.3	Kinesin family member 2C
IVGNm24059	4	mRNA	Kif4	NM_008446	ENSMUSG00000034311	Mm.383091	16571	NM_008446.1	Kinesin family member 4
IVGNm04463	4	mRNA	Kifc1	BC003753	ENSMUSG00000024301	Mm.458228	16580	NM_053173.2	Kinesin family member C1
IVGNm05393	4	mRNA	Lincr	NM_153408	ENSMUSG00000047180	Mm.389110	214854	NM_153408.2	Lung-inducible neuralized-related C3HC4 RING domain protein
IVGNm16805	4	mRNA	Lmnb1	NM_010721	ENSMUSG00000024590	Mm.4105	16906	NM_010721.1	Lamin B1
IVGNm32189	4	mRNA	Lmo2	NM_008505	ENSMUSG00000032698	Mm.29266	16909	NM_008505.3	LIM domain only 2
IVGNm24738	4	mRNA	Lrig3	NM_177152	ENSMUSG00000020105	Mm.275586	320398	NM_177152.4	Leucine-rich repeats and immunoglobulin-like domains 3
IVGNm20736	4	mRNA	Lss	AK051646	ENSMUSG00000033105	Mm.55075	16987	NM_146006.1	Lanosterol synthase
IVGNm15238	4	mRNA	Ltb4dh	NM_025968	ENSMUSG00000028378	Mm.34497	67103	NM_025968.3	Leukotriene B4 12-hydroxydehydrogenase
IVGNm20119	4	mRNA	Mad2l1	AK160286	ENSMUSG00000029910	Mm.290830	56150	NM_019499.4	"MAD2 (mitotic arrest deficient, homolog)-like 1 (yeast)"
IVGNm30291	4	mRNA	Magee1	BC059039	ENSMUSG00000031227	Mm.24341	107528	NM_053201.3	"Melanoma antigen, family E, 1"
IVGNm01371	4	mRNA	Map3k10	AK053830	ENSMUSG00000040390	Mm.389883	269881	NM_001081292.1	Mitogen activated protein kinase kinase kinase 10
IVGNm16701	4	mRNA	Mas1	NM_008552	ENSMUSG00000068037	Mm.425994	17171	NM_008552.3	MAS1 oncogene
IVGNm32524	4	mRNA	Mastl	NM_025979	ENSMUSG00000026779	Mm.253721	67121	NM_025979.3	Microtubule associated serine/threonine kinase-like
IVGNm15788	4	mRNA	Mcm5	NM_008566	ENSMUSG00000005410	Mm.5048	17218	NM_008566.2	"Minichromosome maintenance deficient 5, cell division cycle 46 (S. cerevisiae)"
IVGNm05068	4	mRNA	Mcm6	NM_008567		Mm.4933	17219		"Minichromosome maintenance deficient 6 (MIS5 homolog, S. pombe) (S. cerevisiae)"
IVGNm14990	4	mRNA	Melk	NM_010790	ENSMUSG00000035683	Mm.268668	17279	NM_010790.2	Maternal embryonic leucine zipper kinase
IVGNm20172	4	mRNA	Mest	BC006639		Mm.335639	17294		Mesoderm specific transcript
IVGNm32651	4	mRNA	Mett5d1	NM_029790		Mm.330451	76894		Methyltransferase 5 domain containing 1
IVGNm30231	4	mRNA	Mid1ip1	AY263385	ENSMUSG00000008035	Mm.29429	68041	NM_026524.3	Mid1 interacting protein 1 (gastrulation specific G12-like (zebrafish))
IVGNm23315	4	mRNA	Mkln1	NM_013791		Mm.238038	27418		"Muskelin 1, intracellular mediator containing kelch motifs"
IVGNm24316	4	mRNA	Mmp19	NM_021412	ENSMUSG00000025355	Mm.131266	58223	NM_021412.1	Matrix metallopeptidase 19
IVGNm04741	4	mRNA	Mphosph1	AY259532	ENSMUSG00000024795	Mm.278471	240641	NM_183046.1	M-phase phosphoprotein 1
IVGNm25186	4	mRNA	Mrpl49	NM_026246	ENSMUSG00000007338	Mm.181290	18120	NM_026246.3	Mitochondrial ribosomal protein L49
IVGNm16104	4	mRNA	Mrps22	NM_025485		Mm.17949	64655		Mitochondrial ribosomal protein S22
IVGNm06750	4	mRNA	Mxd3	NM_016662		Mm.20350	17121		Max dimerization protein 3
IVGNm20201	4	mRNA	Ncapd2	BC029133	ENSMUSG00000038252	Mm.257590	68298	NM_146171.1	"Non-SMC condensin I complex, subunit D2"
IVGNm32724	4	mRNA	Ncaph	NM_144818	ENSMUSG00000034906	Mm.29786	215387	NM_144818.2	"Non-SMC condensin I complex, subunit H"
IVGNm13545	4	mRNA	Ndc80	AK132008	ENSMUSG00000024056	Mm.225956	67052	NM_023294.1	"NDC80 homolog, kinetochore complex component (S. cerevisiae)"
IVGNm21855	4	mRNA	Nde1	AK146982		Mm.24105	67203		Nuclear distribution gene E homolog 1 (A nidulans)
IVGNm28446	4	mRNA	Nek2	BC057576	ENSMUSG00000026622	Mm.33773	18005	NM_010892.2	NIMA (never in mitosis gene a)-related expressed kinase 2
IVGNm06551	4	mRNA	Nfe2	NM_008685	ENSMUSG00000058794	Mm.457989	18022	NM_008685.2	"Nuclear factor, erythroid derived 2"
IVGNm32315	4	mRNA	Nfe2l2	NM_010902	ENSMUSG00000015839	Mm.1025	18024	NM_010902.3	"Nuclear factor, erythroid derived 2, like 2"
IVGNm32404	4	mRNA	Nmi	NM_019401	ENSMUSG00000026946	Mm.7491	64685	NM_019401.1	N-myc (and STAT) interactor
IVGNm15801	4	mRNA	Nqo1	NM_008706		Mm.252	18104		"NAD(P)H dehydrogenase, quinone 1"
IVGNm17267	4	mRNA	Nrm	NM_134122	ENSMUSG00000059791	Mm.390992	106582	NM_134122.2	Nurim (nuclear envelope membrane protein)
IVGNm05225	4	mRNA	Nuf2	NM_023284		Mm.151315	66977		"NUF2, NDC80 kinetochore complex component, homolog (S. cerevisiae)"
IVGNm31657	4	mRNA	Nusap1	BC009096		Mm.290015	108907		Nucleolar and spindle associated protein 1
IVGNm24941	4	mRNA	Oip5	NM_001042653		Mm.246412	70645		Opa interacting protein 5
IVGNm06279	4	mRNA	Olfml1	NM_172907	ENSMUSG00000051041	Mm.77425	244198	NM_172907.3	Olfactomedin-like 1
IVGNm10952	4	mRNA	Orc5l	AK169683		Mm.458521	26429		"Origin recognition complex, subunit 5-like (S. cerevisiae)"
IVGNm10101	4	mRNA	Ormdl1	BC023695	ENSMUSG00000026097	Mm.212846	227102	NM_145517.3	ORM1-like 1 (S. cerevisiae)
IVGNm29418	4	mRNA	Ostb	AK002463	ENSMUSG00000053862	Mm.335247	330962	NM_178933.2	Organic solute transporter beta
IVGNm23798	4	mRNA	Parp12	NM_172893	ENSMUSG00000038507	Mm.268462	243771	NM_172893.2	"Poly (ADP-ribose) polymerase family, member 12"
IVGNm31142	4	mRNA	Pck2	BC010318	ENSMUSG00000040618	Mm.29856	74551	NM_028994.2	Phosphoenolpyruvate carboxykinase 2 (mitochondrial)
IVGNm04495	4	mRNA	Pkmyt1	BC025061	ENSMUSG00000023908	Mm.182193	268930	NM_023058.3	"Protein kinase, membrane associated tyrosine/threonine 1"
IVGNm01570	4	mRNA	Plekhf1	AK143976	ENSMUSG00000074170	Mm.333798	72287	NM_024413.1	"Pleckstrin homology domain containing, family F (with FYVE domain) member 1"
IVGNm23241	4	mRNA	Pole	NM_011132	ENSMUSG00000007080	Mm.35061	18973	NM_011132.1	"Polymerase (DNA directed), epsilon"
IVGNm17183	4	mRNA	Polq	NM_029977	ENSMUSG00000034206	Mm.259114	77782	NM_029977.1	"Polymerase (DNA directed), theta"
IVGNm32520	4	mRNA	Polr3k	NM_025901	ENSMUSG00000038628	Mm.306482	67005	NM_025901.3	Polymerase (RNA) III (DNA directed) polypeptide K
IVGNm05661	4	mRNA	Ppfibp2	NM_008905	ENSMUSG00000036528	Mm.2817	19024	NM_008905.1	"Protein tyrosine phosphatase, receptor-type, F interacting protein, binding protein 2"
IVGNm06189	4	mRNA	Prc1	NM_145150	ENSMUSG00000038943	Mm.227274	233406	NM_145150.1	Protein regulator of cytokinesis 1
IVGNm21053	4	mRNA	Prim1	AK160831		Mm.2903	19075		"DNA primase, p49 subunit"
IVGNm24442	4	mRNA	Prps2	NM_026662	ENSMUSG00000025742	Mm.272955	110639	NM_026662.4	Phosphoribosyl pyrophosphate synthetase 2
IVGNm24187	4	mRNA	Prtn3	NM_011178	ENSMUSG00000057729	Mm.2364	19152	NM_011178.2	Proteinase 3
IVGNm00375	4	mRNA	Psrc1	AK041835	ENSMUSG00000068744	Mm.389499	56742	NM_019976.2	Proline/serine-rich coiled-coil 1
IVGNm32225	4	mRNA	Ptk6	NM_009184	ENSMUSG00000038751	Mm.4497	20459	NM_009184.2	PTK6 protein tyrosine kinase 6
IVGNm15228	4	mRNA	Ptplad2	NM_025760	ENSMUSG00000028497	Mm.386788	66775	NM_025760.3	Protein tyrosine phosphatase-like A domain containing 2
IVGNm24238	4	mRNA	Pttg1	NM_013917	ENSMUSG00000020415	Mm.6856	30939	NM_013917.1	Pituitary tumor-transforming 1
IVGNm03760	4	mRNA	Pvrl3	AK012834		Mm.440435	58998		Poliovirus receptor-related 3
IVGNm15281	4	mRNA	Rab13	NM_026677	ENSMUSG00000027935	Mm.29355	68328	NM_026677.3	"RAB13, member RAS oncogene family"
IVGNm06717	4	mRNA	Racgap1	NM_012025		Mm.273804	26934		Rac GTPase-activating protein 1
IVGNm32327	4	mRNA	Rad51	NM_011234		Mm.330492	19361		RAD51 homolog (S. cerevisiae)
IVGNm33120	4	mRNA	Rad51l1	NM_009014	ENSMUSG00000059060	Mm.341756	19363	NM_009014.3	RAD51-like 1 (S. cerevisiae)
IVGNm05977	4	mRNA	Rassf7	NM_025886	ENSMUSG00000038618	Mm.21202	66985	NM_025886.3	Ras association (RalGDS/AF-6) domain family 7
IVGNm31526	4	mRNA	Rtel1	AK173097		Mm.11333	269400		Regulator of telomere elongation helicase 1
IVGNm06906	4	mRNA	Samd8	NM_026283	ENSMUSG00000021770	Mm.102765	67630	NM_026283.2	Sterile alpha motif domain containing 8
IVGNm13735	4	mRNA	Sap130	AK172277	ENSMUSG00000024260	Mm.194538	269003	NM_172965.2	"Sin3A associated protein, 130kDa"
IVGNm28296	4	mRNA	Serpinb8	AK148413	ENSMUSG00000026315	Mm.83909	20725	NM_011459.3	"Serine (or cysteine) peptdiase inhibitor, clade B, member 8"
IVGNm21187	4	mRNA	Sesn1	BC100403	ENSMUSG00000038332	Mm.139418	140742	NM_001013370.1	Sestrin 1
IVGNm04500	4	mRNA	Setd4	BC029101	ENSMUSG00000022948	Mm.10628	224440	NM_145482.2	SET domain containing 4
IVGNm15375	4	mRNA	Sgms2	NM_028943	ENSMUSG00000050931	Mm.273360	74442	NM_028943.4	Sphingomyelin synthase 2
IVGNm05457	4	mRNA	Sgol2	NM_199007	ENSMUSG00000026039	Mm.32800	68549	NM_199007.1	Shugoshin-like 2 (S. pombe)
IVGNm24098	4	mRNA	Sgpl1	NM_009163	ENSMUSG00000020097	Mm.412319	20397	NM_009163.2	Sphingosine phosphate lyase 1
IVGNm11175	4	mRNA	Sh2d4a	AK008803	ENSMUSG00000053886	Mm.40974	72281		SH2 domain containing 4A
IVGNm24304	4	mRNA	Sh3bgrl	NM_019989	ENSMUSG00000031246	Mm.260760	56726	NM_019989.2	SH3-binding domain glutamic acid-rich protein like
IVGNm31181	4	mRNA	Sh3bp5	BC053741	ENSMUSG00000021892	Mm.383198	24056	NM_011894.2	SH3-domain binding protein 5 (BTK-associated)
IVGNm05776	4	mRNA	Shcbp1	NM_011369	ENSMUSG00000022322	Mm.37801	20419	NM_011369.2	Shc SH2-domain binding protein 1
IVGNm02210	4	mRNA	Slc1a4	BB541568	ENSMUSG00000020142	Mm.6379	55963	NM_018861.2	"Solute carrier family 1 (glutamate/neutral amino acid transporter), member 4"
IVGNm03351	4	mRNA	Slc1a4	AK140866	ENSMUSG00000020142	Mm.6379	55963	NM_018861.2	"Solute carrier family 1 (glutamate/neutral amino acid transporter), member 4"
IVGNm23166	4	mRNA	Slc6a6	NM_009320	ENSMUSG00000030096	Mm.395650	21366	NM_009320.3	"Solute carrier family 6 (neurotransmitter transporter, taurine), member 6"
IVGNm14873	4	mRNA	Smc2	NM_008017	ENSMUSG00000028312	Mm.2999	14211	NM_008017.3	Structural maintenance of chromosomes 2
IVGNm05905	4	mRNA	Snrpa1	NM_021336	ENSMUSG00000030512	Mm.458058	68981	NM_021336.3	Small nuclear ribonucleoprotein polypeptide A'
IVGNm16576	4	mRNA	Snx25	NM_207213	ENSMUSG00000038291	Mm.267258	102141	NM_207213.1	Sorting nexin 25
IVGNm19332	4	mRNA	Snx7	BC087942	ENSMUSG00000028007	Mm.33824	76561	NM_029655.2	Sorting nexin 7
IVGNm19284	4	mRNA	Spc25	BC033605		Mm.272969	66442		"SPC25, NDC80 kinetochore complex component, homolog (S. cerevisiae)"
IVGNm04280	4	mRNA	Srd5a2	AK138946	ENSMUSG00000038541	Mm.38933	94224	NM_053188.2	Steroid 5 alpha-reductase 2
IVGNm16203	4	mRNA	Syce2	NM_027954	ENSMUSG00000003824	Mm.229128	71846	NM_027954.2	Synaptonemal complex central element protein 2
IVGNm20643	4	mRNA	Syne1	AK036828		Mm.331626	64009		Synaptic nuclear envelope 1
IVGNm13414	4	mRNA	Taf6l	AK077149		Mm.220886	225895		"TAF6-like RNA polymerase II, p300/CBP-associated factor (PCAF)-associated factor"
IVGNm16885	4	mRNA	Tap1	NM_013683		Mm.207996	21354		"Transporter 1, ATP-binding cassette, sub-family B (MDR/TAP)"
IVGNm17043	4	mRNA	Tcf19	NM_025674	ENSMUSG00000050410	Mm.11434	106795	NM_025674.1	Transcription factor 19
IVGNm06582	4	mRNA	Tert	NM_009354		Mm.10109	21752		Telomerase reverse transcriptase
IVGNm16355	4	mRNA	Thyn1	NM_144543		Mm.16925	77862		Thymocyte nuclear protein 1
IVGNm16744	4	mRNA	Tiam1	NM_009384	ENSMUSG00000002489	Mm.310902	21844	NM_009384.2	T-cell lymphoma invasion and metastasis 1
IVGNm16363	4	mRNA	Tmem45b	NM_144936	ENSMUSG00000041737	Mm.390134	235135	NM_144936.1	Transmembrane protein 45b
IVGNm15354	4	mRNA	Tmem48	NM_028355	ENSMUSG00000028614	Mm.28478	72787	NM_028355.3	Transmembrane protein 48
IVGNm00348	4	mRNA	Tnfsf10	AK039433		Mm.1062	22035		"Tumor necrosis factor (ligand) superfamily, member 10"
IVGNm03331	4	mRNA	Top2a	AK138079	ENSMUSG00000020914	Mm.4237	21973	NM_011623.2	Topoisomerase (DNA) II alpha
IVGNm22774	4	mRNA	Top2a	BC094326	ENSMUSG00000020914	Mm.4237	21973	NM_011623.2	Topoisomerase (DNA) II alpha
IVGNm28311	4	mRNA	Tpx2	AK153957	ENSMUSG00000027469	Mm.407737	72119	NM_028109.3	"TPX2, microtubule-associated protein homolog (Xenopus laevis)"
IVGNm33144	4	mRNA	Traf4	NM_009423	ENSMUSG00000017386	Mm.390418	22032	NM_009423.3	Tnf receptor associated factor 4
IVGNm28240	4	mRNA	Traf5	AK141097	ENSMUSG00000026637	Mm.389227	22033	NM_011633.1	Tnf receptor-associated factor 5
IVGNm30236	4	mRNA	Traip	BC006929	ENSMUSG00000032586	Mm.297870	22036	NM_011634.3	TRAF-interacting protein
IVGNm00844	4	mRNA	Trim59	BC025430	ENSMUSG00000034317	Mm.176695	66949	NM_025863.2	Tripartite motif-containing 59
IVGNm24795	4	mRNA	Tspan15	NM_197996	ENSMUSG00000037031	Mm.416781	70423	NM_197996.2	Tetraspanin 15
IVGNm30191	4	mRNA	Ttk	AK164093	ENSMUSG00000038379	Mm.1904	22137	NM_001110265.1 NM_009445.2	Ttk protein kinase
IVGNm12840	4	mRNA	Tyki	BC027329	ENSMUSG00000020638	Mm.271839	22169	NM_020557.4	Thymidylate kinase family LPS-inducible member
IVGNm23398	4	mRNA	Tyms	NM_021288	ENSMUSG00000025747	Mm.268395	22171	NM_021288.3	Thymidylate synthase
IVGNm32563	4	mRNA	Ube2c	NM_026785		Mm.89830	68612		Ubiquitin-conjugating enzyme E2C
IVGNm05249	4	mRNA	Ube2t	NM_026024		Mm.284587	67196		Ubiquitin-conjugating enzyme E2T (putative)
IVGNm14813	4	mRNA	Ube2u	NM_001033773	ENSMUSG00000069733	Mm.318133	381534	NM_001033773.3	Ubiquitin-conjugating enzyme E2U (putative)
IVGNm23856	4	mRNA	Usp46	NM_177561	ENSMUSG00000054814	Mm.48795	69727	NM_177561.3	Ubiquitin specific peptidase 46
IVGNm19387	4	mRNA	Zfp467	AK004432	ENSMUSG00000068551	Mm.2464	68910	NM_001085415.1 NM_001085416.1 NM_001085417.1 NM_020589.2	Zinc finger protein 467
IVGNm16151	4	mRNA	Zwilch	NM_026507	ENSMUSG00000032400	Mm.335237	68014	NM_026507.3	"Zwilch, kinetochore associated, homolog (Drosophila)"
IVGNm34623	4	mRNA		45102
IVGNm18318	4	mRNA		85477
IVGNm02114	4	mRNA		AV090827
IVGNm26297	4	mRNA		31513
IVGNm26703	4	mRNA		106684
IVGNm27470	4	mRNA		92742
IVGNm08149	4	mRNA		63015
IVGNm17509	4	mRNA		69358
[truncated: 2,119 more rows]
