# Supplementary material for: Partial Hepatectomy Induced Long Noncoding RNA Inhibits Hepatocyte Proliferation during Liver Regeneration
Source: PLoS One. 2015 Jul 24;10(7):e0132798. doi: 10.1371/journal.pone.0132798 (PMC4514479; doi:10.1371/journal.pone.0132798)
Supplement: S2 Table — (XLSX) [file pone.0132798.s007.xlsx]

## Sheet: S2 Table
S2 Table. Differentially expressed genes at 48 hours after PHx and sham surgery in PBS and LncPHx2_ASO1 treated mouse livers.
	PBS_PHx vs PBS_Sham			LncPHx2_ASO1_PHx vs LncPHx2_ASO1_Sham			LncPHx2_ASO1_Sham vs PBS_Sham			LncPHx2_ASO1_PHx vs PBS_PHx-log2
Gene Name	log2 (fold_change)	p_value	significant (q<0.05)	log2 (fold_change)	p_value	significant (q<0.05)	log2 (fold_change)	p_value	significant (q<0.05)	log2 (fold_change)	p_value	significant (q<0.05)
0610005C13Rik	-0.578623	0.0003	yes	-0.704333	5e-05	yes	0.030978	0.84905	no	-0.0947315	0.55865	no
0610008F07Rik	-1.11147	0.0013	yes	-1.35615	5e-05	yes	0.699149	0.0095	yes	0.454468	0.17145	no
0610009B22Rik	0.318337	0.04805	no	-0.0145436	0.93205	no	-0.0805428	0.61865	no	-0.413423	0.0116	yes
0610010F05Rik	0.643533	5e-05	yes	0.42118	0.00825	yes	-0.0723745	0.6487	no	-0.294728	0.05535	no
0610011F06Rik	-0.423468	0.00395	yes	-0.414899	0.0053	yes	-0.117392	0.425	no	-0.108823	0.4676	no
0610030E20Rik	-0.742849	5e-05	yes	-0.494469	0.0015	yes	-0.0397921	0.79495	no	0.208588	0.1801	no
0610031O16Rik	-1.02789	0.00025	yes	-1.04174	0.00115	yes	0.00440703	0.9857	no	-0.00944463	0.97735	no
1110001J03Rik	0.176549	0.2989	no	-0.53126	0.002	yes	0.433981	0.01	yes	-0.273828	0.1157	no
1110004E09Rik	0.455664	0.00855	yes	0.454388	0.00855	yes	-0.0403649	0.8189	no	-0.041641	0.7979	no
1110004F10Rik	0.528932	0.0003	yes	0.229286	0.1351	no	0.10305	0.5014	no	-0.196596	0.19065	no
1110007C09Rik	-0.0295808	0.90345	no	0.596479	0.013	no	-0.0213822	0.92545	no	0.604678	0.01075	yes
1110019D14Rik	-0.418294	0.1224	no	-0.828847	0.0069	yes	-0.149194	0.5707	no	-0.559746	0.069	no
1110038B12Rik	0.954623	5e-05	yes	0.844202	5e-05	yes	0.328685	0.14015	no	0.218263	0.2611	no
1110058L19Rik	0.456568	0.0103	yes	-0.0873837	0.61615	no	0.269031	0.1292	no	-0.27492	0.1109	no
1110059E24Rik	0.780081	5e-05	yes	0.338298	0.05265	no	-0.127007	0.47255	no	-0.56879	0.0011	yes
1190002F15Rik	7.42518	0.24075	no	6.45125	0.00145	yes	0.776428	1	no	-0.197505	0.33975	no
1300002K09Rik	-0.668124	5e-05	yes	-0.465778	0.00285	yes	-0.0384549	0.8037	no	0.163891	0.29025	no
1300015D01Rik	-0.67412	0.00095	yes	-0.885868	5e-05	yes	0.27816	0.142	no	0.0664122	0.7607	no
1300017J02Rik	-0.40832	0.0132	no	-0.454464	0.00815	yes	0.0420923	0.81085	no	-0.00405121	0.97995	no
1500017E21Rik	-0.91143	5e-05	yes	-0.937639	5e-05	yes	0.0513277	0.74545	no	0.0251178	0.88275	no
1600014C10Rik	-0.336398	0.0295	no	-0.512185	0.0011	yes	-0.112231	0.46955	no	-0.288018	0.0616	no
1700001C19Rik	-1.15459	0.00355	yes	-1.14869	0.0058	yes	0.364412	0.34195	no	0.370317	0.36635	no
1700001L05Rik	1.22005	5e-05	yes	1.04238	5e-05	yes	0.018031	0.92525	no	-0.159635	0.32025	no
1700008J07Rik	-0.365657	0.1403	no	-0.0664326	0.77355	no	0.398941	0.087	no	0.698166	0.00455	yes
1700012D01Rik	1.01162	0.001	yes	0.712784	0.0169	no	0.101316	0.7489	no	-0.19752	0.44285	no
1700017B05Rik	0.0174521	0.91445	no	0.746765	5e-05	yes	-0.0323444	0.84885	no	0.696969	0.0001	yes
1700021K19Rik	-0.551074	0.0007	yes	-0.310874	0.049	no	0.0524161	0.7349	no	0.292617	0.071	no
1700028E10Rik	-1.04935	0.0008	yes	-1.14992	5e-05	yes	0.385841	0.13135	no	0.285277	0.3769	no
1700052K11Rik	0.646217	0.00095	yes	0.81847	5e-05	yes	-0.0608457	0.7608	no	0.111407	0.515	no
1700052N19Rik	0.487479	0.002	yes	0.304476	0.0572	no	-0.00404154	0.9781	no	-0.187044	0.22955	no
1700094D03Rik	-1.1444	0.00025	yes	-0.609676	0.02645	no	-0.17894	0.4686	no	0.35578	0.2352	no
1700096K18Rik	-0.101023	0.75465	no	-1.10806	0.0013	yes	0.612407	0.04435	no	-0.394628	0.24995	no
1810008I18Rik	-1.43689	5e-05	yes	-1.7881	5e-05	yes	0.400869	0.00825	yes	0.0496667	0.76515	no
1810009A15Rik	0.552174	0.001	yes	0.542512	0.00095	yes	-0.0339476	0.8367	no	-0.0436089	0.78185	no
1810011O10Rik	0.338125	0.04865	no	-0.0945083	0.5723	no	0.437153	0.0098	yes	0.0045189	0.97595	no
1810013L24Rik	-0.314994	0.03745	no	-0.504509	0.00085	yes	-0.0530754	0.7234	no	-0.24259	0.1086	no
1810019J16Rik	-0.886556	0.00715	yes	-0.828182	0.0028	yes	0.649396	0.0164	no	0.70777	0.0288	no
1810021B22Rik	-1.63048	0.0035	yes	-2.51913	0.0026	yes	-0.00579396	0.96695	no	-0.894437	0.1673	no
1810037I17Rik	1.04756	5e-05	yes	0.874009	5e-05	yes	-0.0153957	0.9319	no	-0.188951	0.22945	no
1810044D09Rik	-0.172242	0.6553	no	-1.40907	0.004	yes	0.437652	0.2174	no	-0.799173	0.07505	no
1810046K07Rik	-0.555301	0.0915	no	-1.16544	0.00135	yes	0.518413	0.0764	no	-0.0917264	0.7936	no
1810055G02Rik	1.2596	5e-05	yes	0.709535	5e-05	yes	0.28787	0.0635	no	-0.26219	0.0853	no
2010003K11Rik	2.17633	5e-05	yes	1.75814	5e-05	yes	-0.072519	0.68705	no	-0.490705	0.0012	yes
2010107E04Rik	0.530507	0.00055	yes	0.236043	0.1167	no	-0.071552	0.6308	no	-0.366016	0.01445	no
2010107G23Rik	0.357086	0.23215	no	-0.0990291	0.70005	no	0.834528	0.0052	yes	0.378413	0.1651	no
2210013O21Rik	1.07917	0.00125	yes	1.15675	0.0004	yes	0.0458174	0.90135	no	0.123399	0.64265	no
2210039B01Rik	-0.797639	0.0758	no	-1.25315	0.00285	yes	0.915828	0.01205	no	0.460313	0.3109	no
2210404O09Rik	0.815545	0.0048	yes	0.247562	0.38575	no	0.178259	0.54885	no	-0.389724	0.13675	no
2310001H17Rik	-1.41735	5e-05	yes	-1.45638	5e-05	yes	-0.120714	0.52195	no	-0.159746	0.526	no
2310003H01Rik	-0.653052	0.0018	yes	-0.0350247	0.8598	no	-0.0164957	0.9334	no	0.601531	0.00425	yes
2310015A10Rik	-0.529472	0.0129	no	-0.835189	5e-05	yes	0.345515	0.0748	no	0.0397984	0.8546	no
2310036O22Rik	-0.178915	0.2413	no	0.123355	0.41255	no	0.0979705	0.5227	no	0.400241	0.00885	yes
2310039H08Rik	-0.0261426	0.86745	no	-0.355957	0.02415	no	0.511439	0.0013	yes	0.181624	0.2558	no
2310067B10Rik	-0.76325	5e-05	yes	-0.243895	0.10355	no	-0.0167544	0.90995	no	0.502601	0.00095	yes
2410006H16Rik	0.636301	0.00395	yes	0.951508	5e-05	yes	-0.0669837	0.7764	no	0.248223	0.2251	no
2510049J12Rik	0.719452	5e-05	yes	0.614679	0.00015	yes	0.24362	0.1205	no	0.138847	0.3621	no
2610001J05Rik	0.644078	5e-05	yes	0.205395	0.21895	no	-0.0345833	0.8325	no	-0.473266	0.00415	yes
2610002J02Rik	0.583536	0.0016	yes	0.351828	0.0573	no	0.252155	0.18965	no	0.0204471	0.9117	no
2610008E11Rik	-0.297082	0.08225	no	-0.587227	0.00115	yes	0.0272643	0.8679	no	-0.262881	0.1432	no
2610015P09Rik	-0.570524	0.0102	yes	-0.581079	0.0104	yes	-0.0336266	0.87355	no	-0.0441812	0.84935	no
2610020H08Rik	0.729237	0.00385	yes	0.799618	0.00185	yes	-0.13796	0.6031	no	-0.0675786	0.76465	no
2610507B11Rik	-0.510258	0.00135	yes	-0.193521	0.2194	no	-0.180276	0.26205	no	0.136462	0.38175	no
2610524H06Rik	1.37961	0.01755	no	1.70752	0.00145	yes	0.404011	1	no	0.731921	0.04915	no
2610528J11Rik	-0.532247	0.00905	yes	-0.517402	0.0103	yes	0.0779272	0.6803	no	0.0927721	0.65825	no
2700029M09Rik	1.14155	5e-05	yes	1.09252	5e-05	yes	-0.0664188	0.7289	no	-0.115448	0.47445	no
2700049A03Rik	0.866893	5e-05	yes	0.724368	0.0002	yes	-0.0653533	0.74615	no	-0.207879	0.23365	no
2700050L05Rik	-0.72976	5e-05	yes	-0.437892	0.00535	yes	-0.266868	0.0862	no	0.0249998	0.8754	no
2700060E02Rik	0.42063	0.0108	yes	0.512531	0.00165	yes	0.00114166	0.9947	no	0.0930427	0.577	no
2700094K13Rik	3.0564	5e-05	yes	2.34887	5e-05	yes	0.367021	0.09765	no	-0.340507	0.0335	no
2700099C18Rik	7.11081	0.11575	no	4.58569	0.00025	yes	2.38805	1	no	-0.137064	0.5954	no
2810007J24Rik	-1.10909	5e-05	yes	-1.53652	5e-05	yes	0.133673	0.45215	no	-0.293755	0.08305	no
2810013P06Rik	-0.354798	0.0974	no	-0.715454	0.00115	yes	0.142529	0.4888	no	-0.218126	0.33535	no
2810408I11Rik	2.83848	5e-05	yes	-inf	1	no	inf	5e-05	yes	-5.29485	0.0026	yes
2810410L24Rik	-0.812925	0.0053	yes	-0.356682	0.1931	no	-0.147958	0.56825	no	0.308285	0.30615	no
2810474O19Rik	0.129429	0.40605	no	-0.366303	0.0167	no	0.0571811	0.71685	no	-0.43855	0.00425	yes
2900005J15Rik	-0.644671	0.02475	no	-0.920418	0.00055	yes	0.429201	0.0802	no	0.153454	0.5986	no
2900026A02Rik	-0.970559	5e-05	yes	-0.708289	5e-05	yes	-0.0307191	0.84215	no	0.231551	0.12855	no
2900097C17Rik	-0.362272	0.0152	no	-0.434086	0.0044	yes	-0.113282	0.45495	no	-0.185096	0.2142	no
3010026O09Rik	-0.121955	0.56135	no	-0.510831	0.00915	yes	0.583575	0.0032	yes	0.194699	0.3522	no
3110057O12Rik	-0.301162	0.06825	no	-0.430582	0.0086	yes	0.0485553	0.7566	no	-0.080865	0.63135	no
4632428N05Rik	-0.495477	0.0061	yes	-0.427612	0.02055	no	-0.097078	0.57965	no	-0.0292132	0.8769	no
4632434I11Rik	4.02838	5e-05	yes	3.96891	5e-05	yes	0.123107	1	no	0.0636319	0.70595	no
4833420G17Rik	-0.00143754	0.9941	no	-0.420065	0.0084	yes	0.136708	0.38225	no	-0.281919	0.0792	no
4921524J17Rik	1.08886	5e-05	yes	1.14169	5e-05	yes	-0.486578	0.01485	no	-0.433744	0.0102	yes
4930413G21Rik	-0.457033	0.02625	no	-0.788872	0.00035	yes	0.12264	0.53225	no	-0.209199	0.34315	no
4930427A07Rik	4.50138	5e-05	yes	5.24628	5e-05	yes	-0.664779	1	no	0.0801223	0.6632	no
4930430F08Rik	0.754932	0.00355	yes	0.23725	0.36625	no	0.335	0.19885	no	-0.182682	0.48155	no
4930452B06Rik	1.71246	5e-05	yes	1.75286	5e-05	yes	0.496529	1	no	0.53693	0.03235	no
4930480G23Rik	-1.22175	0.00205	yes	-1.6219	5e-05	yes	0.66483	0.0217	no	0.264674	0.5089	no
4930503L19Rik	0.779952	0.00415	yes	0.982844	0.00065	yes	-0.159126	0.58445	no	0.043766	0.8507	no
4930506M07Rik	0.0645084	0.66415	no	0.295769	0.0481	no	-0.38245	0.01055	yes	-0.15119	0.31475	no
4930526I15Rik	0.0124702	0.9635	no	-0.486713	0.05565	no	0.752777	0.0036	yes	0.253594	0.3482	no
4930556M19Rik	-0.83401	5e-05	yes	-0.620232	0.0014	yes	-0.119257	0.4875	no	0.0945211	0.6319	no
4930579G24Rik	3.50056	5e-05	yes	2.98628	5e-05	yes	0.518304	1	no	0.0040226	0.9781	no
4931406C07Rik	0.639954	0.0002	yes	0.36504	0.03145	no	0.0417986	0.80115	no	-0.233116	0.17075	no
4931406H21Rik	-1.3911	0.00475	yes	-1.30262	0.0361	no	0.29397	0.4875	no	0.382453	0.517	no
4931406P16Rik	-0.46159	0.00545	yes	-0.230857	0.15315	no	-0.152581	0.33015	no	0.0781518	0.6308	no
4931408D14Rik	1.25924	5e-05	yes	0.542458	0.0054	yes	0.310103	0.13025	no	-0.406678	0.0258	no
4933426M11Rik	-0.347366	0.0216	no	0.315019	0.03855	no	-0.408412	0.00705	yes	0.253973	0.09445	no
5033403H07Rik	-0.734643	5e-05	yes	-0.758554	0.0001	yes	0.0971676	0.53765	no	0.0732571	0.67705	no
5033411D12Rik	-1.08062	5e-05	yes	-0.94126	5e-05	yes	-1.18021	5e-05	yes	-1.04085	5e-05	yes
5730405O15Rik	-1.21537	0.00655	yes	-0.605246	0.1332	no	-0.287924	0.4046	no	0.322204	0.45605	no
5730408K05Rik	0.44245	0.08835	no	0.135477	0.54365	no	1.06516	5e-05	yes	0.758183	0.0013	yes
5730508B09Rik	1.02699	0.00015	yes	0.211898	0.3845	no	0.675253	0.01465	no	-0.139843	0.54325	no
5830473C10Rik	-0.683418	5e-05	yes	-0.853801	5e-05	yes	0.130349	0.39935	no	-0.0400341	0.80875	no
5930430L01Rik	-0.502942	0.01225	no	-0.904808	5e-05	yes	0.254324	0.1679	no	-0.147542	0.4821	no
6030458C11Rik	-0.580863	0.00025	yes	-0.516355	0.00165	yes	0.0206394	0.901	no	0.085147	0.6042	no
6330403M23Rik	-0.255488	0.1901	no	-0.997977	5e-05	yes	-0.213976	0.27085	no	-0.956464	5e-05	yes
6430548M08Rik	-0.57003	0.00445	yes	-0.0303023	0.8793	no	-0.295392	0.1205	no	0.244335	0.2333	no
6430706D22Rik	0.6764	0.00065	yes	0.431046	0.0543	no	0.361735	0.08295	no	0.11638	0.57775	no
6720401G13Rik	-1.03558	5e-05	yes	-0.909274	5e-05	yes	0.005373	0.97055	no	0.131679	0.42485	no
8430408G22Rik	-1.83227	5e-05	yes	-1.05117	5e-05	yes	-0.468901	0.00795	yes	0.312198	0.2208	no
8430419L09Rik	-0.740961	5e-05	yes	-0.486691	0.00105	yes	-0.0575717	0.6988	no	0.196699	0.1997	no
9030617O03Rik	0.507138	0.00085	yes	0.493941	0.0011	yes	0.0918039	0.54205	no	0.0786069	0.6106	no
9030619P08Rik	-0.1966	0.30125	no	0.678736	0.0002	yes	-0.0953842	0.615	no	0.779952	5e-05	yes
9130401M01Rik	0.668038	0.0002	yes	0.58103	0.0005	yes	0.265405	0.1269	no	0.178397	0.2676	no
9130409I23Rik	-0.00348166	0.9818	no	-0.84103	5e-05	yes	0.0355977	0.84225	no	-0.801951	5e-05	yes
9430015G10Rik	0.199543	0.32595	no	0.677195	0.00115	yes	-0.278019	0.19165	no	0.199632	0.30765	no
9430016H08Rik	0.658505	0.00025	yes	0.32165	0.0816	no	0.0926943	0.62425	no	-0.244161	0.1716	no
9430037G07Rik	2.41761	5e-05	yes	2.23174	5e-05	yes	-0.194771	0.5083	no	-0.380649	0.03915	no
9430038I01Rik	-0.580287	0.02105	no	-0.779218	0.00125	yes	0.471508	0.0374	no	0.272578	0.2891	no
9530077C05Rik	1.42956	5e-05	yes	1.23822	5e-05	yes	0.241575	0.41235	no	0.0502399	0.81595	no
9830001H06Rik	-0.438962	0.00785	yes	-0.171975	0.28935	no	-0.0491521	0.7608	no	0.217835	0.19235	no
A130010J15Rik	-0.177991	0.3488	no	-0.717162	0.0008	yes	0.107958	0.56085	no	-0.431214	0.03515	no
A1cf	-0.45186	0.00335	yes	-0.360301	0.0201	no	-0.0778375	0.60995	no	0.0137212	0.9298	no
A230050P20Rik	-0.107104	0.52165	no	0.0930716	0.57955	no	0.359905	0.04115	no	0.56008	0.00085	yes
A330023F24Rik	-1.15301	5e-05	yes	-0.783743	5e-05	yes	-0.159815	0.3167	no	0.209454	0.2474	no
AA415398	-0.863527	0.0017	yes	-0.397932	0.13635	no	-0.275741	0.2677	no	0.189855	0.50465	no
AI317395	-0.887952	5e-05	yes	-1.18114	5e-05	yes	0.14182	0.34085	no	-0.151372	0.3312	no
AI464131	-0.61022	5e-05	yes	-0.496822	0.00075	yes	-0.0349801	0.8127	no	0.078418	0.6024	no
AI597468	1.12809	5e-05	yes	0.588798	0.00025	yes	0.129933	0.4022	no	-0.409358	0.0065	yes
AI661453	-1.31905	5e-05	yes	-0.864306	5e-05	yes	0.225417	0.2081	no	0.68016	0.0004	yes
AU021092	0.800988	0.02235	no	1.06867	0.0064	yes	-0.425208	0.2804	no	-0.157527	0.6089	no
AU022252	-0.33768	0.0306	no	-0.540329	0.00035	yes	0.299723	0.04975	no	0.0970743	0.54425	no
AW112010	-0.529623	0.00055	yes	-0.667817	5e-05	yes	-0.0817818	0.58855	no	-0.219975	0.14485	no
AW549877	-0.403723	0.0082	yes	-0.736924	5e-05	yes	-0.0290351	0.84645	no	-0.362235	0.01655	no
Aaas	2.10588	5e-05	yes	2.10043	5e-05	yes	0.320716	0.1217	no	0.315265	0.04275	no
Aacs	-1.68434	5e-05	yes	-1.42393	5e-05	yes	-0.230139	0.1402	no	0.0302639	0.8449	no
Aadac	0.170819	0.28005	no	-0.241497	0.12065	no	-0.00552859	0.9702	no	-0.417844	0.00865	yes
Aaed1	-0.0513706	0.7404	no	-0.439912	0.00555	yes	0.16069	0.301	no	-0.227851	0.1561	no
Aamdc	-0.211925	0.3054	no	-0.88116	5e-05	yes	0.374182	0.05765	no	-0.295053	0.16625	no
Aard	1.40162	0.00105	yes	0.750992	0.02995	no	0.486053	0.2062	no	-0.164571	0.5781	no
Aarsd1	0.477979	0.0024	yes	0.447932	0.0046	yes	0.0456008	0.77195	no	0.0155535	0.92025	no
Aasdh	-0.823897	5e-05	yes	-0.558853	0.0049	yes	0.0223351	0.90245	no	0.287379	0.168	no
Abat	-0.673783	5e-05	yes	-0.630107	0.0001	yes	-0.177468	0.28665	no	-0.133792	0.3987	no
Abca1	-0.526976	0.00125	yes	-0.244006	0.1366	no	-0.364037	0.02715	no	-0.0810669	0.6169	no
Abca2	-1.42214	5e-05	yes	-0.68753	5e-05	yes	-0.137908	0.35775	no	0.596703	0.00015	yes
Abca3	-0.836023	5e-05	yes	-0.493794	0.00295	yes	0.0482989	0.7726	no	0.390528	0.01555	no
Abca6	-0.358913	0.05025	no	-0.612383	0.00095	yes	0.103873	0.5752	no	-0.149598	0.4289	no
Abca8a	-1.11188	5e-05	yes	-0.801148	5e-05	yes	-0.351128	0.02305	no	-0.0403993	0.79225	no
Abca9	-0.549746	0.00335	yes	-0.531023	0.00495	yes	-0.0542074	0.75375	no	-0.0354847	0.8565	no
Abcb10	-0.636077	5e-05	yes	-0.540818	0.00055	yes	-0.0141406	0.92955	no	0.0811187	0.5986	no
Abcb11	-1.11977	5e-05	yes	-0.90767	5e-05	yes	-0.034601	0.8459	no	0.177495	0.28405	no
Abcb1a	0.408121	0.06905	no	0.675727	0.00215	yes	0.0739358	0.74665	no	0.341541	0.10965	no
Abcb4	0.313161	0.0498	no	0.429912	0.0052	yes	-0.263531	0.092	no	-0.146779	0.3455	no
Abcc10	-0.945475	5e-05	yes	-0.964596	5e-05	yes	0.273629	0.1135	no	0.254507	0.2191	no
Abcc3	-0.630879	5e-05	yes	-0.267265	0.09605	no	-0.161654	0.3161	no	0.20196	0.1996	no
Abcc6	-0.779999	5e-05	yes	-0.672191	5e-05	yes	0.0946387	0.5414	no	0.202447	0.18075	no
Abcd1	-0.538779	0.0008	yes	-0.344768	0.02965	no	0.0197889	0.8998	no	0.2138	0.18835	no
Abcd2	1.27939	5e-05	yes	1.4115	5e-05	yes	-0.844376	5e-05	yes	-0.712268	0.0001	yes
Abce1	0.452039	0.0031	yes	0.452146	0.00265	yes	-0.0600126	0.68275	no	-0.0599059	0.69065	no
Abcg2	0.284112	0.0618	no	-0.0294934	0.84155	no	-0.174074	0.2505	no	-0.48768	0.00125	yes
Abcg5	-0.746739	5e-05	yes	-0.4959	0.0011	yes	-0.191747	0.199	no	0.0590913	0.69885	no
Abcg8	-1.28485	5e-05	yes	-0.954791	5e-05	yes	-0.266553	0.07895	no	0.0635058	0.66785	no
Abhd10	1.31062	5e-05	yes	0.894381	0.00175	yes	0.467252	0.1146	no	0.0510156	0.8319	no
Abhd14b	-0.32234	0.0298	no	-0.712982	5e-05	yes	0.254848	0.0906	no	-0.135794	0.35855	no
Abhd15	-0.73363	5e-05	yes	-0.665623	5e-05	yes	0.0313905	0.8373	no	0.0993978	0.5181	no
Abhd17b	0.498056	0.0015	yes	0.231008	0.14535	no	-0.0191107	0.9034	no	-0.286159	0.0687	no
Abhd2	0.676201	5e-05	yes	1.02097	5e-05	yes	-0.361972	0.0183	no	-0.017205	0.9098	no
Abhd6	0.968955	5e-05	yes	0.850735	5e-05	yes	-0.195076	0.2075	no	-0.313296	0.03695	no
Abi3bp	-0.827366	0.0001	yes	-0.775011	0.0007	yes	-0.398619	0.04515	no	-0.346265	0.12415	no
Abl1	-0.446069	0.00355	yes	-0.0921815	0.5538	no	0.00160224	0.9918	no	0.355489	0.0235	no
Abl2	-0.583768	0.00025	yes	-0.381073	0.01815	no	-0.265783	0.0906	no	-0.0630872	0.70385	no
Ablim1	-0.459132	0.00195	yes	-0.229257	0.12455	no	-0.103188	0.4857	no	0.126688	0.3973	no
Ablim3	-0.393175	0.0096	yes	0.059674	0.6955	no	-0.175255	0.24945	no	0.277594	0.0699	no
Abracl	1.12428	5e-05	yes	0.486255	0.01395	no	0.135007	0.5107	no	-0.503013	0.0048	yes
Abtb1	-0.424987	0.0091	yes	-0.558085	0.00055	yes	0.242523	0.12345	no	0.109425	0.5015	no
Abtb2	-0.673284	5e-05	yes	-0.630537	5e-05	yes	0.487896	0.00205	yes	0.530643	0.0022	yes
Acaa1a	0.049341	0.74595	no	-0.200797	0.19425	no	-0.155365	0.31685	no	-0.405502	0.00855	yes
Acaa1b	-0.266368	0.1056	no	-0.397697	0.0122	no	-0.541425	0.0011	yes	-0.672754	0.0001	yes
Acaa2	0.554722	0.0013	yes	0.340578	0.04585	no	-0.0338769	0.8389	no	-0.248021	0.1555	no
Acaca	-0.809473	5e-05	yes	-0.75872	5e-05	yes	0.20974	0.1634	no	0.260493	0.0861	no
Acacb	-1.54732	5e-05	yes	-1.4637	5e-05	yes	0.464589	0.0029	yes	0.548214	0.00035	yes
Acad10	-0.70983	5e-05	yes	-0.537022	0.0006	yes	-0.159511	0.28815	no	0.0132974	0.93215	no
Acad12	-0.701284	0.0002	yes	-0.596562	0.0033	yes	-0.108698	0.55545	no	-0.00397584	0.9902	no
Acad8	-0.209804	0.15645	no	-0.448303	0.0034	yes	-0.0536107	0.71555	no	-0.29211	0.04925	no
Acadl	0.833599	5e-05	yes	0.645919	5e-05	yes	-0.157355	0.3041	no	-0.345036	0.031	no
Acadm	0.775213	5e-05	yes	0.560545	0.0003	yes	-0.273299	0.07535	no	-0.487967	0.00245	yes
Acadsb	-0.6255	5e-05	yes	-0.396849	0.00935	yes	-0.98606	5e-05	yes	-0.757408	5e-05	yes
Acat1	0.367072	0.02115	no	0.0275525	0.85575	no	-0.0916377	0.56625	no	-0.431157	0.00745	yes
Acbd4	-0.490632	0.0013	yes	-0.609878	5e-05	yes	-0.0138241	0.92715	no	-0.13307	0.3859	no
Acbd5	-0.146273	0.351	no	-0.387545	0.01285	no	-0.222173	0.15825	no	-0.463445	0.0032	yes
Acd	-0.238288	0.2163	no	0.296074	0.10835	no	-0.0197989	0.9139	no	0.514563	0.00615	yes
Acly	-0.879361	5e-05	yes	-0.546786	0.00085	yes	0.131766	0.4081	no	0.46434	0.00425	yes
Acmsd	1.37748	5e-05	yes	1.51024	5e-05	yes	0.184374	0.2593	no	0.317131	0.03845	no
Acnat1	-0.653017	5e-05	yes	-0.18594	0.24215	no	-0.264858	0.0962	no	0.202219	0.19425	no
Acnat2	1.29922	5e-05	yes	0.949862	5e-05	yes	0.392262	0.0144	no	0.0429024	0.78295	no
Aco2	0.285479	0.0672	no	0.446209	0.0053	yes	-0.0427151	0.7835	no	0.118015	0.4593	no
Acot1	4.18811	5e-05	yes	3.25636	5e-05	yes	0.28198	0.2084	no	-0.649773	0.0001	yes
Acot12	-0.31497	0.03795	no	-0.432179	0.00505	yes	-0.112572	0.4622	no	-0.229781	0.13155	no
Acot2	3.46146	5e-05	yes	2.10938	5e-05	yes	0.339515	0.1177	no	-1.01257	5e-05	yes
Acot3	2.93724	5e-05	yes	2.12958	5e-05	yes	0.816773	0.0058	yes	0.00910989	0.9586	no
Acot4	1.13183	5e-05	yes	0.564115	0.0005	yes	0.452136	0.00535	yes	-0.115577	0.46085	no
Acot6	0.920601	0.00985	yes	0.451103	0.14325	no	0.601412	0.0898	no	0.131914	0.65955	no
Acot7	0.285894	0.1072	no	0.608995	0.00035	yes	0.0499607	0.77865	no	0.373062	0.03115	no
Acot8	0.686419	0.0004	yes	0.219144	0.2836	no	-0.00676441	0.97645	no	-0.47404	0.0103	yes
Acot9	1.08369	5e-05	yes	0.822302	0.0006	yes	0.0654703	0.7811	no	-0.195914	0.3274	no
Acox3	-0.894395	5e-05	yes	-0.623492	5e-05	yes	-0.139656	0.35785	no	0.131247	0.41545	no
Acp1	0.413438	0.01195	no	0.443968	0.007	yes	0.00646409	0.9689	no	0.0369939	0.81725	no
Acsl1	-0.349771	0.06515	no	-0.445559	0.0107	yes	-0.325253	0.08485	no	-0.421041	0.0181	no
Acsl4	0.281289	0.06385	no	0.424906	0.01275	no	-0.524912	0.00165	yes	-0.381295	0.012	no
Acsm5	-0.623722	0.0001	yes	-0.577836	0.00015	yes	-0.0961857	0.5216	no	-0.0502994	0.74415	no
Acss2	-1.12465	5e-05	yes	-1.43454	5e-05	yes	0.492205	0.0013	yes	0.182315	0.22435	no
Acss3	0.177877	0.29045	no	0.298806	0.15805	no	-1.4379	5e-05	yes	-1.31698	5e-05	yes
Actg1	1.27297	5e-05	yes	1.37773	5e-05	yes	-0.300807	0.0584	no	-0.196052	0.20365	no
Actl6a	0.607661	0.0003	yes	0.651487	5e-05	yes	0.0332773	0.83325	no	0.0771034	0.6151	no
Actr1b	0.19621	0.1898	no	0.389337	0.01	yes	-0.0286985	0.85375	no	0.164429	0.26515	no
Actr6	0.477314	0.0086	yes	0.0261605	0.88745	no	0.106588	0.56955	no	-0.344565	0.0578	no
Acy1	0.424246	0.0057	yes	0.138331	0.3623	no	0.276477	0.0729	no	-0.00943842	0.95045	no
Acy3	-0.160873	0.29505	no	0.046788	0.76655	no	0.255174	0.0995	no	0.462836	0.00275	yes
Acyp2	0.917866	0.0055	yes	1.18953	0.00205	yes	-0.608044	0.1044	no	-0.336384	0.24455	no
Ada	0.691559	0.0144	no	0.772257	0.00225	yes	0.623689	0.02845	no	0.704387	0.00425	yes
Adam11	-2.32092	5e-05	yes	-1.86701	5e-05	yes	0.536761	0.00025	yes	0.990666	5e-05	yes
Adam15	0.649873	0.0118	no	0.980663	0.00035	yes	-0.0188197	0.94295	no	0.311971	0.1761	no
Adam23	-0.765309	5e-05	yes	-0.499836	0.00495	yes	-0.282312	0.10045	no	-0.016839	0.9285	no
Adamdec1	-0.593729	0.00575	yes	-0.940392	5e-05	yes	0.110562	0.57925	no	-0.236101	0.30425	no
Adamts1	0.984454	5e-05	yes	0.916778	5e-05	yes	-0.237336	0.1563	no	-0.305013	0.04995	no
Adamts13	-0.836176	0.00035	yes	-1.05533	0.0001	yes	-0.00107455	0.99	no	-0.220226	0.37445	no
Adamts7	-1.18988	5e-05	yes	-1.21697	5e-05	yes	0.220651	0.2306	no	0.193557	0.38415	no
Adamts9	0.263886	0.1928	no	0.825065	5e-05	yes	-0.484209	0.02845	no	0.0769695	0.6936	no
Adamtsl2	0.139001	0.4617	no	0.607986	0.0015	yes	-0.142905	0.4616	no	0.326079	0.07645	no
Adap2	-0.643678	5e-05	yes	-0.512343	0.00095	yes	-0.10603	0.4831	no	0.0253046	0.8721	no
Adar	-0.549732	0.00045	yes	-0.25136	0.10935	no	-0.0657384	0.6725	no	0.232634	0.14255	no
Adarb1	-1.00636	5e-05	yes	-0.767905	5e-05	yes	0.0418912	0.79475	no	0.280343	0.1125	no
Adat1	-0.552806	0.0082	yes	-0.297963	0.14445	no	-0.192803	0.31925	no	0.0620391	0.7743	no
Adck2	-0.557443	0.01435	no	-0.57372	0.01045	yes	0.265232	0.20785	no	0.248954	0.2883	no
Adck3	-1.55111	5e-05	yes	-1.23436	5e-05	yes	0.0347792	0.84965	no	0.351523	0.11065	no
Adck5	-0.710643	0.0095	yes	-0.708645	0.02195	no	-0.27975	0.31315	no	-0.277752	0.3533	no
Adcy7	-0.715591	0.00085	yes	-0.52415	0.0079	yes	0.109716	0.55715	no	0.301158	0.1484	no
Adcy9	-1.60614	5e-05	yes	-1.40672	5e-05	yes	-0.00426613	0.97785	no	0.195154	0.24165	no
Add3	0.416072	0.0092	yes	0.365022	0.02045	no	0.026201	0.86945	no	-0.0248487	0.87325	no
Adh6-ps1	-2.14668	5e-05	yes	-1.36948	5e-05	yes	0.0223482	0.8907	no	0.799546	0.0001	yes
Adi1	-0.454542	0.0048	yes	-0.310042	0.04725	no	0.279454	0.07785	no	0.423953	0.0067	yes
Adipor2	-0.60141	0.00045	yes	-0.78691	5e-05	yes	-0.100199	0.56945	no	-0.285699	0.0834	no
Adk	0.253572	0.1418	no	0.059879	0.71995	no	-0.296695	0.0823	no	-0.490389	0.0041	yes
Adprm	-0.51481	0.00585	yes	-0.642414	0.00065	yes	0.0452289	0.80085	no	-0.0823749	0.66225	no
Adra1b	-1.07753	5e-05	yes	-0.92993	5e-05	yes	0.219474	0.1407	no	0.367073	0.016	no
Adrm1	-0.0902052	0.567	no	0.298085	0.05295	no	0.0453264	0.775	no	0.433616	0.00535	yes
Adsl	0.52843	0.0011	yes	0.470943	0.00415	yes	0.12961	0.4239	no	0.0721222	0.64235	no
Adss	0.879778	5e-05	yes	0.748988	5e-05	yes	-0.0316231	0.83425	no	-0.162414	0.2855	no
Adssl1	-0.438209	0.00855	yes	-0.534527	0.00135	yes	0.100805	0.525	no	0.00448697	0.98	no
Adtrp	0.677953	5e-05	yes	0.433259	0.0037	yes	-0.0761242	0.60985	no	-0.320818	0.0319	no
Aen	0.78123	5e-05	yes	1.12929	5e-05	yes	-0.13451	0.397	no	0.213545	0.1603	no
Aff1	-0.774084	5e-05	yes	-0.378888	0.01125	yes	-0.124392	0.39975	no	0.270804	0.06985	no
Afmid	-0.454808	0.00735	yes	-0.524015	0.007	yes	-0.02749	0.86775	no	-0.096697	0.6155	no
Afp	1.81679	5e-05	yes	1.99469	5e-05	yes	0.0783246	1	no	0.256219	0.2971	no
Aga	0.459695	0.01025	yes	0.0164174	0.9313	no	0.16236	0.373	no	-0.280917	0.1176	no
Agap1	-0.612192	0.00025	yes	-0.150764	0.35705	no	-0.306879	0.05535	no	0.154548	0.34335	no
Agk	0.812311	0.00015	yes	0.812268	0.0001	yes	-0.10576	0.63375	no	-0.105804	0.5822	no
Agl	-0.389587	0.0091	yes	-0.310875	0.0354	no	-0.0284286	0.85135	no	0.050283	0.7342	no
Agmat	0.660762	5e-05	yes	0.591139	0.0002	yes	0.0250028	0.8693	no	-0.0446206	0.7771	no
Ago1	-0.948218	5e-05	yes	-0.537855	0.0003	yes	-0.0594915	0.69385	no	0.350871	0.02235	no
Ago2	0.0411382	0.78625	no	0.539073	0.00035	yes	-0.346552	0.02065	no	0.151382	0.3078	no
Ago3	-0.388453	0.0167	no	-0.655385	5e-05	yes	-0.0763515	0.6345	no	-0.343283	0.04405	no
Agpat6	-0.392672	0.0105	yes	-0.336887	0.0284	no	-0.058462	0.7063	no	-0.00267721	0.98445	no
Agpat9	0.396889	0.00945	yes	0.0832621	0.58665	no	0.0578789	0.71065	no	-0.255748	0.0944	no
Agrn	-0.987816	5e-05	yes	-0.580253	0.00015	yes	-0.0722727	0.62955	no	0.33529	0.0259	no
Agxt	-0.693317	5e-05	yes	-0.737156	5e-05	yes	0.0882626	0.5817	no	0.0444228	0.775	no
Ahcyl2	-0.831819	5e-05	yes	-0.272239	0.0809	no	-0.628534	5e-05	yes	-0.0689537	0.6646	no
Ahdc1	-1.05093	5e-05	yes	-0.404373	0.01045	yes	0.0553713	0.7172	no	0.701925	5e-05	yes
Ahr	0.421638	0.0044	yes	0.0971839	0.51545	no	0.504225	0.0006	yes	0.179771	0.22785	no
Aida	0.601931	0.0009	yes	0.503017	0.00385	yes	0.155591	0.39535	no	0.0566777	0.73375	no
Aifm3	-1.21161	5e-05	yes	-1.51285	5e-05	yes	0.43667	0.03545	no	0.135436	0.61625	no
Aig1	0.855371	5e-05	yes	0.570161	0.00465	yes	0.0222212	0.91665	no	-0.262989	0.1502	no
Aimp1	0.421963	0.00725	yes	0.362299	0.0246	no	-0.0872558	0.5832	no	-0.14692	0.3443	no
Ajuba	1.1702	5e-05	yes	1.09628	5e-05	yes	0.236095	0.2805	no	0.162172	0.36675	no
Ak2	0.631286	5e-05	yes	0.334623	0.02995	no	0.0104077	0.94485	no	-0.286255	0.0677	no
Ak3	-0.449132	0.00545	yes	-0.439871	0.0044	yes	-0.246509	0.12255	no	-0.237248	0.129	no
Ak4	-0.505769	0.00035	yes	-0.513993	0.00085	yes	-0.0149208	0.9195	no	-0.0231445	0.88015	no
Akap12	-0.0440137	0.8011	no	0.771535	5e-05	yes	-0.806258	0.00015	yes	0.00929119	0.9612	no
Akap13	-0.688834	5e-05	yes	-0.507018	0.00085	yes	-0.118341	0.43175	no	0.063475	0.663	no
Akap17b	-0.579419	0.00155	yes	-0.64073	0.0009	yes	-0.137521	0.4278	no	-0.198832	0.29795	no
Akap2	0.383186	0.01095	yes	0.577608	0.00035	yes	-0.194794	0.2044	no	-0.000372157	0.9981	no
Akap8	-0.248039	0.10105	no	-0.405821	0.00795	yes	0.0681968	0.65355	no	-0.0895852	0.5501	no
Akap8l	-0.86281	5e-05	yes	-0.52438	0.0036	yes	0.406282	0.02175	no	0.744712	0.0003	yes
Akap9	-0.380141	0.0117	no	-0.333251	0.02655	no	-0.575953	0.0002	yes	-0.529063	0.00045	yes
Akr1b7	1.01349	0.00555	yes	1.37963	0.0001	yes	0.324506	0.3833	no	0.690641	0.01675	no
Akr1c12	0.20489	0.17655	no	-0.178259	0.2403	no	-0.0441093	0.76805	no	-0.427259	0.0052	yes
Akr1c14	-0.382959	0.0214	no	-0.578337	0.0003	yes	-0.16313	0.3278	no	-0.358507	0.0232	no
Akr1c20	0.510543	0.0008	yes	0.372074	0.01415	no	-0.0311731	0.8408	no	-0.169642	0.25485	no
Akr1c6	0.466296	0.0087	yes	0.0529766	0.76595	no	0.072878	0.6723	no	-0.340441	0.05845	no
Alad	0.682573	5e-05	yes	0.819181	5e-05	yes	-0.0117658	0.9431	no	0.124842	0.4538	no
Alas2	-0.697426	5e-05	yes	-0.567042	5e-05	yes	0.153936	0.3173	no	0.28432	0.05605	no
Aldh1b1	0.506432	0.00125	yes	0.465123	0.0026	yes	0.130783	0.4012	no	0.0894739	0.5594	no
Aldh1l1	-1.04641	5e-05	yes	-0.849624	5e-05	yes	0.0174666	0.9337	no	0.214249	0.25365	no
Aldh3a2	0.911059	5e-05	yes	0.551303	0.0002	yes	-0.389306	0.0127	no	-0.749062	5e-05	yes
Aldh5a1	-0.643455	0.0001	yes	-0.399255	0.0128	no	-0.079581	0.6172	no	0.16462	0.28545	no
Aldh6a1	-0.46605	0.0056	yes	-0.665582	5e-05	yes	-0.153356	0.3518	no	-0.352887	0.03075	no
Aldh8a1	-0.31713	0.04725	no	-0.528528	0.00065	yes	0.0772177	0.6346	no	-0.13418	0.39985	no
Aldoc	-1.04768	5e-05	yes	-1.4602	5e-05	yes	0.303209	0.07865	no	-0.10931	0.609	no
Alg11	-0.409286	0.0072	yes	-0.453891	0.00275	yes	-0.118122	0.4371	no	-0.162726	0.27815	no
Alg13	1.00984	5e-05	yes	0.512217	0.0337	no	0.275537	0.2725	no	-0.222081	0.3145	no
Alg14	1.08521	5e-05	yes	1.30737	5e-05	yes	-0.15146	0.45885	no	0.0707031	0.66715	no
Alg3	0.391919	0.0264	no	0.508576	0.00355	yes	0.148175	0.406	no	0.264832	0.11645	no
Alg6	0.691486	0.00015	yes	0.419932	0.01795	no	0.142808	0.43295	no	-0.128746	0.44245	no
Alg8	0.928584	5e-05	yes	0.86534	5e-05	yes	-0.0241208	0.9007	no	-0.0873649	0.5893	no
Alkbh5	-0.610158	0.00015	yes	-0.506949	0.00095	yes	-0.0399096	0.79505	no	0.0632987	0.6785	no
Alpl	0.284367	0.0753	no	0.493437	0.0021	yes	0.180869	0.2682	no	0.389938	0.01355	no
Als2	-0.710157	5e-05	yes	-0.69457	5e-05	yes	0.080233	0.6193	no	0.0958198	0.54475	no
Als2cl	-0.429295	0.00575	yes	-0.253916	0.09285	no	0.232347	0.1255	no	0.407726	0.0113	yes
Alyref	1.12466	5e-05	yes	1.08442	5e-05	yes	0.0735476	0.64275	no	0.0333084	0.82335	no
Amacr	0.615011	0.0001	yes	0.376501	0.01335	no	0.107393	0.479	no	-0.131117	0.3933	no
Ambra1	-0.498531	0.0014	yes	-0.216071	0.1566	no	-0.0842822	0.5783	no	0.198178	0.1956	no
Amdhd1	-0.776917	5e-05	yes	-0.597213	5e-05	yes	-0.0210131	0.89005	no	0.15869	0.29655	no
Amer1	-0.180734	0.2971	no	-0.482179	0.00755	yes	-0.000631484	0.99475	no	-0.302077	0.095	no
Amigo1	-1.04332	5e-05	yes	-0.543957	0.0028	yes	-0.100865	0.561	no	0.398501	0.0443	no
Ammecr1l	-0.659128	5e-05	yes	-0.502215	0.0011	yes	0.000885131	0.99585	no	0.157797	0.3028	no
Amotl1	-0.475693	0.00285	yes	-0.394301	0.01455	no	-0.040969	0.79315	no	0.0404229	0.8018	no
Amotl2	-0.928074	5e-05	yes	-0.374004	0.01445	no	-0.367475	0.01295	no	0.186596	0.2254	no
Ampd2	-0.388418	0.01025	yes	-0.435231	0.004	yes	0.145529	0.3281	no	0.0987166	0.52235	no
Anapc11	0.719882	5e-05	yes	0.576934	0.00065	yes	0.236809	0.17215	no	0.0938616	0.5617	no
Anapc15	1.43405	5e-05	yes	1.29597	5e-05	yes	0.187653	0.38205	no	0.0495733	0.77405	no
Anapc4	0.780978	5e-05	yes	0.549597	0.00075	yes	-0.0418397	0.79135	no	-0.273221	0.079	no
Anapc5	0.660305	5e-05	yes	0.631362	5e-05	yes	0.137169	0.3549	no	0.108226	0.4705	no
Anapc7	0.609101	5e-05	yes	0.282835	0.0734	no	0.292708	0.06855	no	-0.0335584	0.8263	no
Angel1	-0.533793	0.00905	yes	-0.648139	0.00105	yes	0.31347	0.0926	no	0.199124	0.33555	no
Angptl2	-0.490873	0.0105	yes	-0.406584	0.05535	no	-0.012612	0.94365	no	0.0716772	0.7299	no
Angptl4	1.0126	5e-05	yes	1.06739	5e-05	yes	-0.277767	0.0681	no	-0.222973	0.1605	no
Ank	-0.526745	0.00065	yes	-0.530044	0.0007	yes	0.144306	0.3441	no	0.141006	0.36765	no
Ankhd1	-0.629748	5e-05	yes	-0.534245	0.0004	yes	-0.0259764	0.86605	no	0.0695265	0.63725	no
Ankle1	4.94891	0.00265	yes	5.02841	0.0001	yes	0.195088	1	no	0.274582	0.18415	no
Ankrd11	-0.679931	5e-05	yes	-0.261121	0.08515	no	0.00109503	0.9939	no	0.419905	0.00605	yes
Ankrd12	-0.527793	0.00665	yes	-0.934444	5e-05	yes	-0.0667485	0.7197	no	-0.4734	0.02295	no
Ankrd13a	0.0927612	0.5407	no	0.505939	0.0007	yes	-0.109183	0.47435	no	0.303995	0.04405	no
Ankrd16	-0.6069	0.00495	yes	-0.853363	5e-05	yes	0.325885	0.09075	no	0.0794214	0.7208	no
Ankrd17	-0.471165	0.00205	yes	-0.361035	0.01705	no	0.0388874	0.8046	no	0.149017	0.31885	no
Ankrd23	-1.68347	5e-05	yes	-0.743776	0.0263	no	-0.457724	0.1107	no	0.48197	1	no
Ankrd24	-0.980374	5e-05	yes	-0.697521	0.00215	yes	0.142241	0.5115	no	0.425095	0.09365	no
Ankrd32	1.35535	5e-05	yes	0.870091	0.00015	yes	0.353345	0.1448	no	-0.131913	0.50975	no
Ankrd33b	-0.947497	5e-05	yes	-0.798449	0.0001	yes	0.129513	0.5046	no	0.278561	0.18785	no
Ankrd40	0.278028	0.1201	no	0.52895	0.0029	yes	0.172512	0.3328	no	0.423434	0.0191	no
Ankrd44	-0.561678	0.0032	yes	-0.320071	0.09225	no	-0.281061	0.12555	no	-0.0394539	0.84025	no
Ankrd46	-0.239371	0.11035	no	-0.404572	0.00735	yes	-0.0229618	0.87925	no	-0.188164	0.2089	no
Ankrd49	0.656105	0.00055	yes	0.397325	0.0421	no	0.0350881	0.8619	no	-0.223693	0.22375	no
Ankrd52	-0.575979	5e-05	yes	-0.0422579	0.7769	no	0.0125267	0.9375	no	0.546248	0.0003	yes
Ankrd55	1.62177	0.0002	yes	0.52248	0.17075	no	0.721691	0.09835	no	-0.377602	0.244	no
Anks1	-0.764745	5e-05	yes	-0.704272	5e-05	yes	0.142081	0.34335	no	0.202554	0.1985	no
Anks4b	-0.99138	5e-05	yes	-1.04585	5e-05	yes	-0.0877577	0.5612	no	-0.14223	0.33575	no
Ankzf1	-0.552035	0.00635	yes	-0.565518	0.00675	yes	0.0587057	0.76885	no	0.0452227	0.8324	no
Ano10	0.500508	0.00095	yes	0.716154	5e-05	yes	0.0239544	0.8748	no	0.2396	0.1132	no
Anp32b	0.807522	5e-05	yes	0.829359	5e-05	yes	0.0764522	0.61745	no	0.098289	0.5134	no
Anp32e	0.635931	5e-05	yes	0.630408	5e-05	yes	-0.161875	0.2885	no	-0.167398	0.26375	no
Anpep	-0.329309	0.02915	no	0.143611	0.35345	no	0.168538	0.2685	no	0.641458	5e-05	yes
Anxa1	0.998892	5e-05	yes	0.849071	0.0001	yes	-0.150044	0.5109	no	-0.299864	0.1138	no
Anxa2	1.69301	5e-05	yes	1.81997	5e-05	yes	-0.231796	0.18235	no	-0.104836	0.4991	no
Anxa3	1.06422	5e-05	yes	0.763013	0.00245	yes	0.0107165	0.97775	no	-0.290487	0.19	no
Anxa5	1.33814	5e-05	yes	1.19794	5e-05	yes	0.0689018	0.6394	no	-0.0712995	0.64065	no
Anxa7	0.706328	5e-05	yes	0.434497	0.00365	yes	0.0684999	0.64195	no	-0.203332	0.1754	no
Aox3	-1.68684	5e-05	yes	-1.50367	5e-05	yes	-0.0673425	0.7168	no	0.115825	0.4598	no
Ap1s1	0.503814	0.00135	yes	0.443492	0.0043	yes	0.130575	0.39865	no	0.0702526	0.64195	no
Ap2s1	0.334641	0.02815	no	0.470362	0.0024	yes	0.0754246	0.6162	no	0.211146	0.15625	no
Ap3m1	0.610414	5e-05	yes	0.290804	0.0571	no	0.122778	0.41495	no	-0.196832	0.2005	no
Ap3s1	0.633802	0.0001	yes	0.610915	0.0002	yes	-0.149063	0.3918	no	-0.17195	0.28695	no
Ap5z1	-0.590089	0.00225	yes	-0.503446	0.00595	yes	0.11086	0.524	no	0.197503	0.3113	no
Apaf1	0.879638	5e-05	yes	0.732156	5e-05	yes	0.0912549	0.63445	no	-0.0562271	0.7445	no
Apc	-0.348977	0.0173	no	-0.424137	0.00355	yes	-0.0524268	0.7263	no	-0.127587	0.38745	no
Apex1	0.427767	0.14595	no	1.14383	0.00255	yes	-0.400574	0.22315	no	0.315491	0.34975	no
Apex2	0.476037	0.00785	yes	0.737996	5e-05	yes	-0.14157	0.44585	no	0.120389	0.4831	no
Apitd1	3.5052	5e-05	yes	2.96274	5e-05	yes	0.934718	1	no	0.39226	0.11655	no
Aplf	1.194	5e-05	yes	1.1002	5e-05	yes	0.234699	0.35325	no	0.140894	0.48655	no
Apoa2	-0.350658	0.11715	no	-0.597407	0.0067	yes	-0.00456143	0.9822	no	-0.251311	0.24895	no
Apoa4	3.03168	5e-05	yes	2.53151	5e-05	yes	0.624989	0.0014	yes	0.124815	0.57895	no
Apobec1	-0.00410648	0.9797	no	0.737009	5e-05	yes	-0.503002	0.0013	yes	0.238113	0.1267	no
Apoc2	1.65897	5e-05	yes	1.39989	5e-05	yes	0.191928	0.20725	no	-0.067156	0.67835	no
Apoc4	0.423062	0.00935	yes	0.229755	0.1665	no	0.189306	0.24445	no	-0.00400099	0.98065	no
Apol7a	-0.84664	5e-05	yes	-0.875257	5e-05	yes	0.0914439	0.5567	no	0.0628268	0.6757	no
Apol9a	-0.578513	0.0002	yes	-0.50479	0.00085	yes	-0.0529869	0.7247	no	0.0207366	0.89595	no
Apol9b	-0.890168	5e-05	yes	-0.85303	5e-05	yes	-0.0171764	0.9061	no	0.0199615	0.893	no
Apold1	0.895243	0.001	yes	0.400085	0.13575	no	0.0868801	0.7603	no	-0.408278	0.0958	no
Apoo	0.713312	0.0029	yes	0.749032	0.00295	yes	-0.317445	0.21335	no	-0.281724	0.19685	no
Aprt	0.952336	5e-05	yes	0.872436	5e-05	yes	0.354622	0.0248	no	0.274722	0.07305	no
Aqp1	0.408073	0.00795	yes	0.0748759	0.6238	no	0.426401	0.0048	yes	0.0932033	0.5399	no
Aqp4	0.469619	0.0242	no	-1.1835	5e-05	yes	0.67773	0.0009	yes	-0.975389	5e-05	yes
Aqp8	-0.383628	0.01295	no	-1.14307	5e-05	yes	0.675755	5e-05	yes	-0.0836917	0.5838	no
Arap1	-1.05142	5e-05	yes	-0.705698	5e-05	yes	-0.0693628	0.64235	no	0.276355	0.06505	no
Arap3	-0.580745	0.00045	yes	-0.48018	0.0048	yes	-0.149347	0.3607	no	-0.0487816	0.7776	no
Arel1	-0.69132	5e-05	yes	-0.656307	5e-05	yes	-0.0915791	0.5441	no	-0.0565653	0.7046	no
Arf1	0.537272	0.001	yes	0.445233	0.0047	yes	0.0583448	0.7018	no	-0.0336937	0.8321	no
Arf2	0.775192	5e-05	yes	0.805439	5e-05	yes	-0.0517382	0.76765	no	-0.021491	0.89415	no
Arf3	-0.423431	0.0046	yes	-0.171187	0.25945	no	0.0157978	0.91265	no	0.268042	0.06955	no
Arf4	0.829689	5e-05	yes	0.557281	0.0002	yes	0.0459322	0.76225	no	-0.226476	0.14565	no
Arf5	0.0259494	0.8642	no	-0.0125783	0.9333	no	0.449432	0.0038	yes	0.410904	0.00565	yes
Arf6	0.740434	5e-05	yes	0.559329	0.00025	yes	0.104761	0.48085	no	-0.0763441	0.61195	no
Arfgap3	0.486099	0.0028	yes	0.228081	0.1622	no	0.186848	0.26805	no	-0.07117	0.6514	no
Arfgef1	-0.349069	0.02045	no	-0.386986	0.0106	yes	-0.191223	0.208	no	-0.22914	0.1269	no
Arfgef2	-0.646398	5e-05	yes	-0.415244	0.00475	yes	-0.167787	0.2618	no	0.0633673	0.6685	no
Arfip1	0.398461	0.00955	yes	0.271693	0.07665	no	-0.0813601	0.59835	no	-0.208128	0.1694	no
Arhgap11a	3.861	5e-05	yes	3.31912	5e-05	yes	0.474179	1	no	-0.0677005	0.6634	no
Arhgap12	-0.521616	0.00055	yes	-0.660504	5e-05	yes	-0.0668171	0.6636	no	-0.205705	0.18	no
Arhgap18	1.18667	5e-05	yes	0.901397	5e-05	yes	0.102305	0.5418	no	-0.182971	0.2382	no
Arhgap23	-0.493023	0.00255	yes	-0.215718	0.1806	no	0.0406713	0.79775	no	0.317977	0.0539	no
Arhgap24	-0.77562	0.0003	yes	-0.51405	0.0083	yes	0.0409027	0.8224	no	0.302473	0.1471	no
Arhgap26	-0.926326	5e-05	yes	-0.931124	5e-05	yes	0.0835709	0.5786	no	0.0787726	0.61845	no
Arhgap29	-0.502893	0.00085	yes	-0.616799	0.0001	yes	0.046586	0.7552	no	-0.0673205	0.6539	no
Arhgap30	-0.730433	0.00045	yes	-0.397267	0.0413	no	-0.0616645	0.7403	no	0.271502	0.18585	no
Arhgap31	-0.463746	0.0033	yes	-0.228937	0.15795	no	-0.384856	0.01325	no	-0.150048	0.36305	no
Arhgap32	-1.01179	5e-05	yes	-0.444827	0.0037	yes	-0.449495	0.00265	yes	0.117469	0.45705	no
Arhgap39	-0.901333	0.00015	yes	-0.650133	0.0027	yes	0.0820444	0.6902	no	0.333245	0.1616	no
Arhgap4	-0.659407	0.0054	yes	-0.0554447	0.80475	no	-0.0348805	0.87775	no	0.569082	0.0176	no
Arhgap42	-0.741789	5e-05	yes	-0.729949	5e-05	yes	-0.16938	0.25245	no	-0.15754	0.2988	no
Arhgap5	-0.526516	0.0008	yes	-0.638079	5e-05	yes	-0.0261792	0.8636	no	-0.137742	0.3591	no
Arhgap6	-0.916675	5e-05	yes	-0.473397	0.0289	no	-0.338513	0.0861	no	0.104765	0.6507	no
Arhgdia	0.373803	0.0126	no	0.63094	5e-05	yes	-0.016077	0.9147	no	0.24106	0.11255	no
Arhgdib	0.675325	0.0019	yes	0.544585	0.00835	yes	0.179592	0.413	no	0.0488519	0.7998	no
Arhgef1	-0.474756	0.00225	yes	-0.240026	0.1213	no	0.0723949	0.63525	no	0.307125	0.05155	no
Arhgef10l	-0.533674	0.0004	yes	-0.0574321	0.69825	no	-0.054397	0.716	no	0.421845	0.0055	yes
Arhgef11	-0.67821	5e-05	yes	-0.265853	0.08415	no	-0.038836	0.7957	no	0.373521	0.01475	no
Arhgef12	-0.622919	5e-05	yes	-0.460758	0.00375	yes	-0.189947	0.2372	no	-0.027786	0.8615	no
Arhgef18	-0.507594	0.00105	yes	-0.119339	0.42915	no	-0.177115	0.23765	no	0.21114	0.1727	no
Arhgef26	-0.496533	0.0009	yes	-0.0916171	0.5478	no	-0.524356	0.0006	yes	-0.119439	0.4387	no
Arhgef37	-1.82474	5e-05	yes	-1.52041	5e-05	yes	0.158707	0.38925	no	0.46304	0.0618	no
Arhgef39	5.81006	5e-05	yes	5.92175	5e-05	yes	-0.00538428	1	no	0.106303	0.5248	no
Arhgef40	-0.654681	0.00255	yes	-0.346869	0.13035	no	-0.11657	0.5785	no	0.191243	0.4264	no
Arid1a	-0.591952	5e-05	yes	-0.153817	0.30595	no	0.0202731	0.8986	no	0.458408	0.00225	yes
Arid1b	-0.622342	5e-05	yes	-0.137783	0.3534	no	-0.244632	0.1036	no	0.239927	0.11405	no
Arid4a	-0.522682	0.00055	yes	-0.468241	0.0025	yes	-0.0602879	0.68835	no	-0.00584663	0.9718	no
Arid4b	-0.50063	0.00095	yes	-0.61462	0.0001	yes	-0.199545	0.18705	no	-0.313535	0.04415	no
Arid5a	0.902645	5e-05	yes	1.79702	5e-05	yes	-0.579137	0.02445	no	0.315238	0.1088	no
Arid5b	-0.436911	0.0047	yes	-0.169593	0.2695	no	-0.0648491	0.66045	no	0.202469	0.18855	no
Arl1	0.564085	0.00025	yes	0.406867	0.0067	yes	-0.0681702	0.64595	no	-0.225388	0.12865	no
Arl13b	-0.651953	0.0002	yes	-0.751486	5e-05	yes	0.0494042	0.771	no	-0.0501291	0.78595	no
Arl15	-0.026555	0.8691	no	0.133695	0.47395	no	-0.857596	5e-05	yes	-0.697346	0.00015	yes
Arl4a	0.402589	0.00895	yes	0.14793	0.34075	no	0.0140782	0.9287	no	-0.240581	0.1145	no
Arl4d	-0.33555	0.06025	no	-0.65941	0.00015	yes	0.492077	0.00405	yes	0.168216	0.3619	no
Arl6	0.826483	0.0007	yes	0.573303	0.0151	no	0.205975	0.41915	no	-0.0472056	0.82575	no
Arl6ip1	0.99229	5e-05	yes	0.888988	5e-05	yes	-0.174524	0.2523	no	-0.277826	0.08775	no
Arl6ip5	0.330023	0.02765	no	0.386959	0.00995	yes	0.0710317	0.63355	no	0.127967	0.39565	no
Armcx3	0.863577	0.0001	yes	0.878216	0.00015	yes	-0.118706	0.6172	no	-0.104068	0.6101	no
Arntl	-0.012438	0.93875	no	0.527547	0.00105	yes	-0.127591	0.43565	no	0.412394	0.00845	yes
Arpc1b	0.465037	0.00295	yes	0.583977	0.00015	yes	-0.0503046	0.74605	no	0.0686358	0.64645	no
Arpc4	0.459004	0.00215	yes	0.371979	0.0141	no	0.140456	0.3602	no	0.053431	0.71715	no
Arpp19	0.503481	0.0033	yes	0.46664	0.00605	yes	0.0406759	0.81835	no	0.00383499	0.98065	no
Arrdc2	-1.38804	5e-05	yes	-1.27118	5e-05	yes	0.673641	0.0004	yes	0.790499	0.00185	yes
Arrdc3	-2.2795	5e-05	yes	-2.39191	5e-05	yes	-0.387901	0.0133	no	-0.500317	0.00195	yes
Arsa	-0.236742	0.12115	no	-0.55482	0.00015	yes	0.267714	0.0736	no	-0.0503633	0.74095	no
Arsb	0.606774	0.00035	yes	0.770531	5e-05	yes	-0.0934413	0.5832	no	0.0703153	0.65445	no
Arsg	0.722033	0.00875	yes	0.0516002	0.86925	no	0.42148	0.07515	no	-0.248954	0.47045	no
Asah2	-0.610309	5e-05	yes	-0.522575	0.00045	yes	-0.280511	0.05865	no	-0.192777	0.2061	no
Asap2	-0.295719	0.11845	no	0.341098	0.10235	no	0.00587335	0.97345	no	0.642691	0.00095	yes
Asap3	-0.673121	0.00015	yes	-0.410901	0.01465	no	0.0843656	0.6102	no	0.346586	0.04705	no
Asb13	-0.166025	0.2604	no	-0.460397	0.00235	yes	-0.0264828	0.86035	no	-0.320854	0.03245	no
Asb2	-1.20898	0.00015	yes	-1.39377	5e-05	yes	0.153113	0.5243	no	-0.0316726	1	no
Asb6	0.1423	0.43555	no	0.465902	0.0093	yes	0.0111685	0.95	no	0.33477	0.0579	no
Ascc3	-0.112432	0.4506	no	-0.0623198	0.67785	no	-0.391977	0.0087	yes	-0.341865	0.02255	no
Asf1b	3.71206	5e-05	yes	3.86388	5e-05	yes	0.150052	1	no	0.301873	0.0928	no
Ash1l	-0.480979	0.0017	yes	-0.435802	0.00425	yes	-0.0883211	0.56495	no	-0.0431436	0.7736	no
Asic5	-0.485474	0.06935	no	-0.748988	0.00665	yes	0.171204	0.48805	no	-0.092311	0.73575	no
Asl	1.10508	5e-05	yes	0.892133	5e-05	yes	0.0878188	0.57995	no	-0.125129	0.47135	no
Asna1	0.408047	0.00895	yes	0.127866	0.40485	no	0.193165	0.21695	no	-0.0870156	0.5672	no
Asns	-0.386476	0.23955	no	1.65959	5e-05	yes	-0.936214	0.0098	yes	1.10985	0.0005	yes
Aspa	0.627508	0.00085	yes	-0.0193722	0.9148	no	0.269999	0.16005	no	-0.376881	0.03855	no
Aspg	-1.49236	5e-05	yes	-1.48523	5e-05	yes	0.00586235	0.96875	no	0.0129977	0.93355	no
Aspm	4.66085	5e-05	yes	4.57342	5e-05	yes	-0.308217	1	no	-0.395648	0.0094	yes
Asxl2	-0.575148	5e-05	yes	-0.506084	0.00095	yes	-0.0877427	0.5542	no	-0.0186787	0.90215	no
Atad2	2.06373	5e-05	yes	2.21499	5e-05	yes	0.0681214	0.7269	no	0.219388	0.1537	no
Atad2b	-0.347015	0.0196	no	-0.436138	0.00365	yes	-0.163726	0.26845	no	-0.252849	0.09375	no
Atad5	1.19718	5e-05	yes	0.969604	5e-05	yes	0.382171	1	no	0.15459	0.4137	no
Atat1	-1.45928	5e-05	yes	-0.884758	0.0001	yes	0.0744807	0.71335	no	0.648999	0.01095	yes
Atf3	1.56332	5e-05	yes	2.5859	5e-05	yes	-1.46401	5e-05	yes	-0.44143	0.02065	no
Atf5	0.48157	0.0061	yes	0.119462	0.5069	no	0.230215	0.1922	no	-0.131893	0.46915	no
Atf7	-0.845069	5e-05	yes	-0.40415	0.0534	no	-0.0612115	0.75505	no	0.379708	0.0885	no
Atg10	-1.05378	0.0017	yes	-1.47093	0.0005	yes	-0.325163	0.23745	no	-0.742313	0.05225	no
Atg13	-0.50645	0.0009	yes	-0.358508	0.01635	no	-0.0367261	0.7982	no	0.111216	0.4576	no
Atg14	-0.790981	5e-05	yes	-0.830032	5e-05	yes	-0.0155327	0.91915	no	-0.0545838	0.7372	no
Atg2a	-0.79241	5e-05	yes	-0.371589	0.01845	no	-0.0372836	0.8035	no	0.383537	0.0152	no
Atg2b	-0.79373	5e-05	yes	-0.489593	0.00135	yes	-0.062946	0.6798	no	0.241191	0.10935	no
Atg7	-0.496446	0.0008	yes	-0.307591	0.04375	no	-0.221406	0.1416	no	-0.0325513	0.8285	no
Atg9a	-0.863514	5e-05	yes	-0.558828	0.00025	yes	0.0105881	0.9451	no	0.315274	0.03675	no
Atic	0.0832942	0.5802	no	0.398621	0.00935	yes	-0.14322	0.3471	no	0.172107	0.249	no
Atl3	-0.526787	0.00075	yes	-0.634919	5e-05	yes	-0.0722363	0.6429	no	-0.180367	0.2312	no
Atmin	-0.554842	0.00205	yes	-0.297007	0.08945	no	-0.0957817	0.57485	no	0.162054	0.36905	no
Atn1	-0.61416	0.00155	yes	-0.098075	0.57225	no	0.446528	0.0146	no	0.962613	5e-05	yes
Atoh8	-0.672096	0.00025	yes	-0.231404	0.1711	no	0.25329	0.13665	no	0.693982	0.00015	yes
Atp11a	-1.84086	5e-05	yes	-0.609451	5e-05	yes	-0.242548	0.11535	no	0.988865	5e-05	yes
Atp11c	-0.387087	0.0185	no	-0.59025	0.00045	yes	-0.184785	0.2568	no	-0.387949	0.017	no
Atp13a2	-0.734035	5e-05	yes	-0.411418	0.00845	yes	0.0745377	0.62895	no	0.397155	0.0124	no
Atp1b3	0.564673	0.00035	yes	0.439145	0.0043	yes	-0.00177322	0.99105	no	-0.127302	0.3975	no
Atp2a2	-0.762973	5e-05	yes	-0.384681	0.01495	no	-0.131284	0.4055	no	0.247008	0.1124	no
Atp2b2	2.05667	5e-05	yes	1.80783	5e-05	yes	1.24505	5e-05	yes	0.996206	5e-05	yes
Atp5g3	0.589765	0.00015	yes	0.205116	0.20005	no	0.00449797	0.97505	no	-0.380151	0.01985	no
Atp5h	0.402827	0.0059	yes	0.22438	0.1352	no	0.0907255	0.54145	no	-0.0877214	0.5561	no
Atp5j2	0.341644	0.0253	no	-0.0102862	0.94725	no	-0.0484388	0.7461	no	-0.400369	0.0095	yes
Atp5sl	-0.497522	0.00165	yes	-0.489259	0.0021	yes	0.105271	0.4926	no	0.113535	0.4825	no
Atp6ap2	0.72921	5e-05	yes	0.272013	0.07595	no	-0.0608105	0.68315	no	-0.518008	0.0005	yes
Atp6v0a1	-0.725922	5e-05	yes	-0.53206	0.0004	yes	0.122804	0.413	no	0.316667	0.03655	no
Atp6v0b	0.41091	0.00605	yes	0.199101	0.18335	no	0.217146	0.15745	no	0.00533719	0.9742	no
Atp6v0d2	1.24345	0.0005	yes	1.36279	5e-05	yes	-0.244903	1	no	-0.125566	0.6157	no
Atp6v0e	0.514722	0.001	yes	0.42034	0.00605	yes	0.147834	0.337	no	0.0534522	0.72535	no
Atp6v1c1	0.469826	0.0017	yes	0.183162	0.22305	no	0.114482	0.44695	no	-0.172182	0.24865	no
Atp6v1d	0.643375	5e-05	yes	0.454385	0.0034	yes	-0.0484314	0.74875	no	-0.237422	0.11655	no
Atp6v1e1	0.462853	0.0017	yes	0.296432	0.0491	no	0.0226591	0.8768	no	-0.143762	0.33195	no
Atp7b	-0.832644	5e-05	yes	-0.420312	0.0077	yes	-0.0846183	0.5855	no	0.327714	0.0381	no
Atp8a1	-0.382737	0.0339	no	-0.725804	0.0002	yes	-0.124169	0.475	no	-0.467236	0.01475	no
Atp8b1	-0.755831	5e-05	yes	-0.661329	5e-05	yes	-0.0836269	0.57825	no	0.0108754	0.9459	no
Atp8b5	1.63781	5e-05	yes	1.4863	5e-05	yes	0.155057	0.49165	no	0.00355205	0.98445	no
Atpif1	0.979705	5e-05	yes	1.07647	5e-05	yes	0.266955	0.12915	no	0.363716	0.02235	no
Atr	0.686239	5e-05	yes	0.479414	0.00195	yes	-0.0477601	0.75975	no	-0.254586	0.0943	no
Atrn	-0.634	5e-05	yes	-0.476278	0.00165	yes	0.00600786	0.96855	no	0.16373	0.284	no
Atrnl1	-0.658537	5e-05	yes	-0.358535	0.0175	no	-0.396798	0.0074	yes	-0.0967956	0.5159	no
Atrx	-0.534618	0.00025	yes	-0.465499	0.00185	yes	-0.162328	0.27935	no	-0.0932092	0.53095	no
Atxn1	-1.4214	5e-05	yes	-1.12649	5e-05	yes	-0.346385	0.0212	no	-0.0514742	0.73835	no
Atxn10	0.400044	0.00735	yes	0.413868	0.00525	yes	-0.0157154	0.9155	no	-0.00189154	0.9892	no
Atxn1l	-0.6641	5e-05	yes	-0.399204	0.00775	yes	-0.067751	0.65135	no	0.197144	0.19345	no
Atxn2	-0.290291	0.07985	no	-0.328455	0.04535	no	0.53123	0.00175	yes	0.493066	0.0027	yes
Atxn2l	-0.56602	0.00015	yes	0.0470165	0.7622	no	-0.0329887	0.8268	no	0.580048	0.0002	yes
Atxn7	-0.684201	5e-05	yes	-0.521602	0.00055	yes	-0.0294452	0.8491	no	0.133153	0.39035	no
Atxn7l1	-0.854835	0.01065	yes	-0.133912	0.6514	no	-0.205686	0.4831	no	0.515237	0.12595	no
Aurka	3.93131	5e-05	yes	4.3468	5e-05	yes	-0.216015	0.4124	no	0.199475	0.19565	no
Aurkb	5.36515	5e-05	yes	5.36266	5e-05	yes	0.173716	1	no	0.171232	0.27855	no
Avl9	-0.528321	0.001	yes	-0.665562	5e-05	yes	-0.0254555	0.8648	no	-0.162697	0.3094	no
Avpr1a	0.412069	0.00745	yes	0.427908	0.0053	yes	0.33801	0.0258	no	0.35385	0.0198	no
Axin2	0.0429565	0.80715	no	0.0306255	0.8534	no	0.543196	0.00175	yes	0.530865	0.00235	yes
Azgp1	-0.488793	0.005	yes	-0.558835	0.0015	yes	-0.00537269	0.9776	no	-0.0754142	0.65675	no
Azi1	-1.01754	0.00015	yes	-0.24407	0.29155	no	-0.0222063	0.9197	no	0.751263	0.0056	yes
Azin1	-0.0917499	0.544	no	-0.338108	0.02465	no	-0.212925	0.15765	no	-0.459283	0.0022	yes
B3galnt1	0.289756	0.28885	no	-0.889874	0.0035	yes	0.258884	0.3463	no	-0.920746	0.00285	yes
B3galt1	0.122759	0.42985	no	0.450013	0.0044	yes	-0.725584	5e-05	yes	-0.39833	0.00835	yes
B3gnt8	-1.45273	0.0002	yes	-1.14121	0.00305	yes	-0.0258362	0.9243	no	0.285683	1	no
B4galt5	-0.709155	5e-05	yes	-0.0597898	0.68885	no	-0.541474	0.00025	yes	0.107891	0.4812	no
B9d2	0.801156	0.00365	yes	-0.0776083	0.74075	no	0.92632	0.00085	yes	0.0475556	0.8433	no
BC005561	-0.475092	0.00385	yes	-0.579568	0.00095	yes	-0.0220672	0.89245	no	-0.126543	0.46005	no
BC018242	-1.3955	0.0001	yes	-0.918299	0.00065	yes	0.105222	0.64545	no	0.582423	0.0577	no
BC018507	-0.623806	0.00015	yes	-0.329192	0.0343	no	-0.0237026	0.87835	no	0.270911	0.08025	no
BC021614	0.830956	5e-05	yes	0.353068	0.0366	no	0.617492	0.00095	yes	0.139605	0.4012	no
BC021767	-0.66666	0.0076	yes	-0.989599	0.00075	yes	-0.23464	0.32455	no	-0.557579	0.0529	no
BC021891	-1.09805	5e-05	yes	-1.08035	5e-05	yes	0.00854816	0.9606	no	0.0262566	0.91125	no
BC024386	-1.65818	5e-05	yes	-1.39103	5e-05	yes	0.219222	0.1621	no	0.486378	0.0024	yes
BC029214	-1.43834	5e-05	yes	-0.766959	5e-05	yes	-0.196484	0.2654	no	0.474894	0.0256	no
BC029722	0.821025	5e-05	yes	1.05078	5e-05	yes	-0.0757729	0.6535	no	0.153985	0.33195	no
BC031181	0.385155	0.01065	yes	0.140342	0.3536	no	0.0736896	0.62465	no	-0.171124	0.2544	no
BC037034	-0.507554	0.00355	yes	-0.0692427	0.6769	no	-0.0109645	0.9455	no	0.427347	0.01225	no
BC052040	0.949569	5e-05	yes	0.853789	5e-05	yes	0.23399	0.2819	no	0.13821	0.46505	no
BC089597	0.697099	5e-05	yes	0.248327	0.11605	no	-0.268857	0.0916	no	-0.717629	5e-05	yes
Baat	-0.400818	0.0117	no	-0.441335	0.00455	yes	-0.190626	0.2254	no	-0.231143	0.1344	no
Bace1	-0.422903	0.00465	yes	-0.320317	0.03365	no	-0.125475	0.40355	no	-0.0228887	0.8794	no
Bace2	0.804348	0.0001	yes	0.498358	0.00915	yes	0.215758	0.3039	no	-0.0902322	0.6204	no
Bach1	-0.644216	5e-05	yes	-0.447589	0.0032	yes	-0.557015	0.0003	yes	-0.360387	0.0173	no
Bach2	-1.41299	5e-05	yes	-0.745732	0.00065	yes	-0.529858	0.00615	yes	0.137398	1	no
Bag3	-0.641105	5e-05	yes	0.228884	0.13905	no	-0.612963	0.0001	yes	0.257025	0.09345	no
Bag4	-0.355894	0.01705	no	-0.559908	0.0002	yes	0.0418628	0.77765	no	-0.162151	0.27235	no
Bahcc1	-0.635411	0.00085	yes	-0.31985	0.067	no	0.302285	0.0866	no	0.617847	0.0014	yes
Baiap2	-0.178397	0.25955	no	0.0592418	0.69975	no	0.401014	0.0096	yes	0.638652	5e-05	yes
Bak1	0.597182	0.00095	yes	0.512581	0.00405	yes	0.324073	0.08395	no	0.239473	0.14665	no
Banf1	1.18395	5e-05	yes	0.908558	5e-05	yes	0.153538	0.342	no	-0.121858	0.4267	no
Banp	-0.724408	5e-05	yes	-0.0268498	0.8762	no	-0.611721	0.00035	yes	0.0858373	0.6286	no
Bard1	3.73687	5e-05	yes	3.61554	5e-05	yes	0.547819	1	no	0.426484	0.02085	no
Bax	0.770443	5e-05	yes	0.876115	5e-05	yes	0.0398288	0.8094	no	0.145501	0.3503	no
Baz1a	-0.594491	0.0002	yes	-0.114371	0.48225	no	-0.260918	0.1079	no	0.219202	0.18265	no
Baz2a	-0.892822	5e-05	yes	-0.534959	0.0004	yes	0.0036401	0.98015	no	0.361503	0.01745	no
Baz2b	-0.50302	0.00205	yes	-0.284424	0.07895	no	-0.216963	0.1646	no	0.00163258	0.9963	no
Bbc3	-0.757789	0.00035	yes	-0.598625	0.00265	yes	0.344171	0.0731	no	0.503335	0.02085	no
Bbox1	0.0652226	0.66985	no	-0.46795	0.00225	yes	-0.00215875	0.98735	no	-0.535332	0.00025	yes
Bbs10	-0.462811	0.03905	no	-0.645926	0.0039	yes	0.147312	0.4765	no	-0.0358026	0.87685	no
Bbs7	0.855586	0.0002	yes	0.630321	0.00365	yes	0.200367	0.383	no	-0.0248981	0.90375	no
Bbx	-0.394731	0.0111	yes	-0.366486	0.01695	no	-0.166241	0.27605	no	-0.137997	0.3763	no
Bcam	0.800343	0.00025	yes	1.02544	5e-05	yes	0.0684481	0.7517	no	0.293541	0.10515	no
Bcar1	-0.490081	0.0011	yes	-0.310068	0.0416	no	0.088671	0.5595	no	0.268684	0.0847	no
Bcar3	-0.607555	5e-05	yes	-0.700676	5e-05	yes	0.277953	0.06425	no	0.184833	0.233	no
Bcas2	0.495931	0.0014	yes	0.45648	0.0042	yes	-0.0577493	0.7125	no	-0.0972012	0.52645	no
Bcas3	-0.565276	0.0003	yes	-0.504567	0.00285	yes	-0.321134	0.0438	no	-0.260425	0.1171	no
Bche	0.00207723	0.98875	no	-0.200601	0.18005	no	-0.219996	0.1488	no	-0.422675	0.0049	yes
Bckdha	-0.502222	0.00075	yes	-0.576504	0.0001	yes	0.100883	0.51085	no	0.0266014	0.8539	no
Bckdhb	0.409207	0.00745	yes	0.432521	0.00405	yes	-0.231068	0.1211	no	-0.207755	0.1736	no
Bcl10	0.42446	0.01085	yes	0.316174	0.06555	no	-0.171595	0.32165	no	-0.27988	0.08975	no
Bcl2l1	-0.156021	0.3014	no	0.436042	0.0043	yes	-0.300485	0.0457	no	0.291579	0.0522	no
Bcl2l2	-0.500529	0.0018	yes	-0.457174	0.0033	yes	-0.0401493	0.78865	no	0.00320546	0.9858	no
Bcl3	-0.393871	0.01255	no	0.773845	5e-05	yes	-0.732414	5e-05	yes	0.435302	0.00645	yes
Bcl6	-0.440911	0.01005	yes	-1.24825	5e-05	yes	0.541908	0.00175	yes	-0.265432	0.09595	no
Bcl6b	0.360428	0.1349	no	1.26093	5e-05	yes	-0.691123	0.01235	no	0.209381	0.3529	no
Bcl7a	-0.959656	5e-05	yes	-0.827795	5e-05	yes	0.106525	0.5241	no	0.238386	0.2108	no
Bcl7c	0.24503	0.18455	no	0.258792	0.13815	no	0.441156	0.01515	no	0.454918	0.00905	yes
Bcl9	-0.73884	0.00115	yes	-0.63399	0.00325	yes	0.0625251	0.75915	no	0.167375	0.47295	no
Bcl9l	-1.17427	5e-05	yes	-0.364967	0.0179	no	0.223209	0.1442	no	1.03251	5e-05	yes
Bcmo1	1.11266	5e-05	yes	0.926099	5e-05	yes	0.255503	0.1526	no	0.0689436	0.66625	no
Bco2	-0.921468	5e-05	yes	-0.700597	0.00035	yes	0.118616	0.5267	no	0.339488	0.1213	no
Bcorl1	-0.765802	0.00015	yes	-0.371345	0.0457	no	0.0687392	0.7071	no	0.463196	0.0219	no
Bcr	-0.578614	0.0001	yes	-0.303398	0.0446	no	-0.0455486	0.76135	no	0.229667	0.1253	no
Bdh1	0.595053	0.00025	yes	0.264339	0.09885	no	0.126074	0.4181	no	-0.204641	0.2144	no
Bdh2	-0.983581	5e-05	yes	-0.827937	0.0001	yes	-0.0705899	0.7182	no	0.0850541	0.7184	no
Bdp1	-0.466074	0.00195	yes	-0.316578	0.0358	no	-0.176011	0.2351	no	-0.0265158	0.8644	no
Bend3	-0.687938	0.00035	yes	-0.307835	0.09465	no	-0.101046	0.5733	no	0.279057	0.15215	no
Bet1	0.418445	0.0054	yes	0.268235	0.0754	no	-0.237361	0.11065	no	-0.387571	0.00915	yes
Bfar	-0.140451	0.36605	no	-0.385201	0.0127	no	-0.157878	0.3034	no	-0.402629	0.0095	yes
Bglap3	-2.17745	0.11015	no	2.89129	0.001	yes	-1.18577	0.06445	no	3.88298	0.04595	no
Bgn	-0.0198699	0.89405	no	0.40855	0.0069	yes	-0.153338	0.31125	no	0.275082	0.0678	no
Bhlhb9	1.69597	5e-05	yes	1.46018	5e-05	yes	-0.971692	0.002	yes	-1.20748	5e-05	yes
Bhlhe40	-0.811043	5e-05	yes	-0.795513	5e-05	yes	-0.279256	0.06295	no	-0.263726	0.08505	no
Bicd2	-0.493956	0.0019	yes	-0.0522903	0.73325	no	-0.00491493	0.97535	no	0.436751	0.00565	yes
Bid	-0.698809	0.0028	yes	-0.522151	0.0173	no	0.175061	0.40685	no	0.351719	0.13645	no
Bik	-1.11383	0.00055	yes	-1.1004	0.00045	yes	0.0713646	0.7763	no	0.0847857	0.7936	no
Bin2	-0.854502	5e-05	yes	-0.570043	0.0018	yes	0.571334	0.0016	yes	0.855792	5e-05	yes
Birc3	-0.732861	0.0002	yes	-0.606794	0.00115	yes	-0.00119075	0.99445	no	0.124876	0.5282	no
Birc5	6.03576	5e-05	yes	5.82036	5e-05	yes	0.261901	0.64585	no	0.0464967	0.7691	no
Blm	2.05698	5e-05	yes	1.69709	5e-05	yes	0.239968	0.3388	no	-0.119924	0.4958	no
Blmh	0.563624	0.0003	yes	0.377148	0.01285	no	0.0179354	0.90485	no	-0.16854	0.2613	no
Bloc1s2	0.958684	5e-05	yes	0.313499	0.1464	no	0.416665	0.06955	no	-0.22852	0.2664	no
Bloc1s4	0.511656	0.0032	yes	0.130307	0.44785	no	0.265145	0.1337	no	-0.116204	0.4967	no
Blvra	0.515775	0.00335	yes	0.120002	0.48395	no	0.343131	0.0565	no	-0.0526417	0.7596	no
Blvrb	0.493956	0.0015	yes	0.470329	0.0031	yes	0.109615	0.4809	no	0.0859885	0.57205	no
Bmp1	-0.497909	0.00085	yes	-0.232483	0.12585	no	-0.000765407	0.9965	no	0.264661	0.07795	no
Bmp2	-0.356094	0.04225	no	-0.572084	0.0005	yes	0.430829	0.0085	yes	0.214839	0.22235	no
Bmper	1.88198	5e-05	yes	1.19856	0.0001	yes	0.50891	1	no	-0.17451	0.4401	no
Bmpr2	-0.483029	0.00125	yes	-0.582574	0.0002	yes	-0.173093	0.2445	no	-0.272639	0.06985	no
Bmyc	-0.495536	0.07605	no	-0.830222	0.00165	yes	0.709804	0.0047	yes	0.375118	0.1879	no
Bnip3	-0.295373	0.0466	no	-0.690214	5e-05	yes	-0.0835692	0.574	no	-0.47841	0.0018	yes
Bod1	0.351097	0.0308	no	0.5644	0.0005	yes	-0.0186178	0.9103	no	0.194686	0.22385	no
Bok	0.742582	0.00015	yes	0.303336	0.10495	no	0.309287	0.1124	no	-0.129959	0.47145	no
Bola3	0.69811	5e-05	yes	0.548075	0.0005	yes	0.0958644	0.5377	no	-0.0541705	0.72255	no
Bora	2.09708	5e-05	yes	1.74013	5e-05	yes	0.449869	1	no	0.092924	0.6783	no
Bpgm	0.334994	0.0369	no	0.468338	0.00305	yes	0.00206084	0.9873	no	0.135405	0.3842	no
Bphl	-0.40602	0.00695	yes	-0.595899	0.0001	yes	0.0188118	0.899	no	-0.171067	0.2548	no
Bptf	-0.563373	0.0001	yes	-0.396076	0.0099	yes	0.0524437	0.72925	no	0.21974	0.1494	no
Braf	-0.421603	0.0072	yes	-0.415353	0.0062	yes	-0.160691	0.287	no	-0.15444	0.31605	no
Brca1	2.91238	5e-05	yes	2.65474	5e-05	yes	0.29044	1	no	0.0327967	0.847	no
Brca2	1.69255	5e-05	yes	1.1618	5e-05	yes	0.703463	0.00075	yes	0.172714	0.29595	no
Brd1	-0.604445	0.00015	yes	-0.21196	0.1748	no	-0.0462886	0.7645	no	0.346196	0.0312	no
Brd3	-0.48482	0.0009	yes	-0.315237	0.0365	no	-0.0121597	0.93345	no	0.157424	0.29345	no
Brd4	-0.65088	0.0004	yes	-0.151096	0.4145	no	0.138358	0.44245	no	0.638141	0.00055	yes
Brd9	0.881802	5e-05	yes	0.795434	5e-05	yes	-0.0267888	0.88445	no	-0.113156	0.4783	no
Bre	0.229332	0.15295	no	1.00787	5e-05	yes	-1.28658	5e-05	yes	-0.508043	0.00155	yes
Brip1	1.6456	5e-05	yes	1.59196	5e-05	yes	0.180344	0.42025	no	0.126702	0.4615	no
Brix1	0.321434	0.0727	no	0.590899	0.0018	yes	-0.312449	0.10175	no	-0.0429835	0.80565	no
Brpf1	-0.592775	0.00015	yes	-0.212718	0.18345	no	-0.180426	0.2414	no	0.199631	0.22025	no
Brpf3	-0.73659	5e-05	yes	-0.0861267	0.5923	no	0.165221	0.30515	no	0.815685	5e-05	yes
Brwd3	-0.415612	0.0088	yes	-0.299067	0.05565	no	-0.13973	0.3638	no	-0.0231856	0.8852	no
Btbd10	0.831844	0.00025	yes	0.694518	0.00275	yes	0.0447935	0.8541	no	-0.0925323	0.661	no
Btbd2	-0.591025	0.00045	yes	-0.693763	5e-05	yes	0.112112	0.47555	no	0.00937419	0.95675	no
Btbd7	-0.486674	0.00375	yes	-0.182728	0.2637	no	-0.095586	0.55245	no	0.20836	0.2135	no
Btbd8	1.1094	0.007	yes	-0.0948607	0.7907	no	0.817581	0.0406	no	-0.386684	0.25725	no
Btbd9	-0.455853	0.0036	yes	-0.157268	0.31535	no	-0.346919	0.02435	no	-0.0483333	0.75935	no
Btc	1.14569	5e-05	yes	0.934412	0.0001	yes	0.234935	0.35715	no	0.0236562	0.91125	no
Btf3	0.503385	0.00045	yes	0.334371	0.02475	no	0.00790622	0.95815	no	-0.161108	0.2839	no
Btg2	1.8295	5e-05	yes	2.30512	5e-05	yes	-0.686217	5e-05	yes	-0.210602	0.19335	no
Bub1	6.45411	0.00015	yes	6.77301	0.0039	yes	-0.488084	1	no	-0.169183	0.3051	no
Bub1b	5.30612	5e-05	yes	5.36439	5e-05	yes	-0.11038	1	no	-0.0521007	0.7342	no
Bub3	1.00566	5e-05	yes	0.991725	5e-05	yes	0.0157662	0.91955	no	0.00182851	0.991	no
Bud31	0.516139	0.0054	yes	0.243862	0.23505	no	0.0102859	0.9615	no	-0.261991	0.15705	no
Bzw1	0.397434	0.01045	yes	0.175891	0.2509	no	-0.0596541	0.69725	no	-0.281197	0.0693	no
C030006K11Rik	-0.373792	0.0244	no	-0.527028	0.00255	yes	0.154472	0.33405	no	0.00123595	0.99435	no
C130074G19Rik	-0.769297	5e-05	yes	-0.789519	5e-05	yes	0.0273995	0.8626	no	0.00717804	0.9585	no
C1d	0.245576	0.10295	no	-0.141608	0.35295	no	-0.00194164	0.9898	no	-0.389126	0.01065	yes
C1qb	-0.309702	0.047	no	-0.144479	0.3426	no	0.256995	0.0972	no	0.422218	0.00665	yes
C1qtnf5	0.88121	0.0055	yes	0.800324	0.0053	yes	0.0642499	0.8416	no	-0.0166363	0.9461	no
C1qtnf6	1.16449	5e-05	yes	1.34061	5e-05	yes	-0.24086	0.42505	no	-0.0647485	0.7797	no
C1ra	-0.435329	0.00485	yes	-0.306339	0.044	no	0.012832	0.93585	no	0.141822	0.35575	no
C1rb	-0.248523	0.25505	no	-0.570194	0.00995	yes	0.132658	0.52685	no	-0.189014	0.4014	no
C1s	-0.501658	0.0019	yes	-0.418574	0.01145	yes	0.0119438	0.9419	no	0.0950279	0.5582	no
C2	-0.559597	0.00035	yes	-0.463286	0.0042	yes	-0.0423606	0.7818	no	0.0539503	0.74605	no
C230052I12Rik	1.06953	0.0055	yes	1.23445	0.00525	yes	-0.362006	0.41345	no	-0.197087	0.5257	no
C2cd2	-0.761075	5e-05	yes	-0.449996	0.00405	yes	-0.114948	0.449	no	0.19613	0.1979	no
C2cd5	0.628023	0.0003	yes	0.610211	0.0005	yes	0.0422349	0.8188	no	0.0244232	0.88555	no
C330006A16Rik	-0.533801	0.00035	yes	-0.319026	0.03235	no	0.102954	0.4897	no	0.317729	0.0301	no
C330018D20Rik	0.311246	0.0773	no	-0.116656	0.5292	no	-0.144243	0.42615	no	-0.572145	0.00185	yes
C330021F23Rik	2.05483	5e-05	yes	0.783923	0.01375	no	1.05599	0.0089	yes	-0.214922	0.4208	no
C330027C09Rik	5.07718	5e-05	yes	4.24011	5e-05	yes	0.550175	1	no	-0.286896	0.06715	no
C4a	-1.60247	5e-05	yes	-0.836206	5e-05	yes	-0.202188	0.26105	no	0.564076	0.00105	yes
C4b	-1.26933	5e-05	yes	-0.807803	0.00015	yes	-0.169944	0.4373	no	0.291578	0.1412	no
C4bp	0.516698	0.0049	yes	0.273471	0.1277	no	-0.0877038	0.61255	no	-0.330931	0.07255	no
C6	-1.00564	5e-05	yes	-0.761499	5e-05	yes	0.215295	0.17965	no	0.45944	0.0029	yes
C7	-0.78028	0.0054	yes	-0.876151	0.00215	yes	-0.149582	0.53785	no	-0.245453	0.4049	no
C730027H18Rik	-0.680911	0.00115	yes	-0.898744	5e-05	yes	0.0101113	0.96055	no	-0.207722	0.34455	no
C730036E19Rik	-1.74858	5e-05	yes	-1.44319	5e-05	yes	-0.137914	0.36115	no	0.167481	0.32255	no
C77080	-0.760511	0.00215	yes	-0.508929	0.01675	no	0.390231	0.07425	no	0.641813	0.00705	yes
C8a	-0.616702	0.00165	yes	-0.498637	0.0119	no	-0.110215	0.57995	no	0.00784992	0.9705	no
C8b	-0.658524	5e-05	yes	-0.542516	0.00095	yes	0.0950545	0.5698	no	0.211063	0.18995	no
C8g	-0.307919	0.07715	no	-0.492007	0.0047	yes	-0.0324076	0.8566	no	-0.216496	0.2075	no
Caap1	0.724379	0.0002	yes	0.639514	0.0016	yes	-0.171146	0.4024	no	-0.25601	0.15725	no
Cabin1	-0.497715	0.00185	yes	-0.154245	0.3245	no	0.091527	0.5605	no	0.434998	0.0065	yes
Cables1	-0.474354	0.02345	no	-1.17764	5e-05	yes	0.420345	0.0289	no	-0.282945	0.19565	no
Cabyr	-0.963656	0.003	yes	-0.216879	0.5165	no	-0.470539	0.1189	no	0.276238	0.4514	no
Cactin	-0.253072	0.135	no	0.196369	0.2365	no	-0.0092607	0.9555	no	0.44018	0.00855	yes
Cad	-0.412854	0.0067	yes	0.268876	0.07215	no	-0.228602	0.1291	no	0.453128	0.00365	yes
Cadm4	-1.18152	5e-05	yes	-0.140015	0.50455	no	0.246697	0.24415	no	1.2882	5e-05	yes
Cadps2	-0.680118	5e-05	yes	-0.262187	0.16135	no	-0.409426	0.0285	no	0.00850491	0.96275	no
Calcoco1	-0.710628	5e-05	yes	-0.737792	5e-05	yes	0.0138657	0.92935	no	-0.013298	0.9336	no
Calm1	0.551499	0.0004	yes	0.50214	0.00145	yes	-0.0921408	0.55605	no	-0.141499	0.37535	no
Calm2	1.36135	5e-05	yes	1.12021	5e-05	yes	0.120065	0.4197	no	-0.121079	0.458	no
Calm3	1.18959	5e-05	yes	1.06887	5e-05	yes	0.228099	0.1276	no	0.107381	0.4833	no
Calr3	1.40765	5e-05	yes	0.7537	0.00135	yes	0.187336	0.4601	no	-0.466611	0.02675	no
Calu	0.781961	5e-05	yes	0.657514	5e-05	yes	-0.0131802	0.9293	no	-0.137627	0.38145	no
Camk1	0.57649	0.0037	yes	0.184813	0.33445	no	0.350316	0.08025	no	-0.0413613	0.8253	no
Camk1d	-0.552377	0.0008	yes	-0.501196	0.00255	yes	-0.0359734	0.82045	no	0.0152068	0.9304	no
Camkk2	-0.570486	0.00105	yes	-0.189794	0.2706	no	-0.147696	0.377	no	0.232997	0.1929	no
Camsap1	-0.735013	5e-05	yes	-0.0695791	0.6722	no	-0.56633	0.00025	yes	0.0991043	0.5411	no
Camsap2	-0.513667	0.0008	yes	-0.397523	0.00875	yes	-0.076443	0.6055	no	0.0397008	0.79495	no
Camsap3	-0.362407	0.0371	no	0.201599	0.2204	no	0.0721113	0.67535	no	0.636118	0.00025	yes
Camta2	-1.18627	5e-05	yes	-0.594191	0.0002	yes	0.247436	0.12585	no	0.839514	5e-05	yes
Capg	0.804344	0.0127	no	0.996029	0.0013	yes	0.162118	0.6153	no	0.353804	0.19325	no
Capn10	-0.399172	0.01355	no	-0.569425	0.0006	yes	0.180213	0.247	no	0.00995906	0.94765	no
Capn15	-0.751937	5e-05	yes	-0.276173	0.08945	no	0.0414787	0.78895	no	0.517242	0.0026	yes
Capns1	0.302203	0.04145	no	0.476766	0.0015	yes	0.128251	0.38665	no	0.302814	0.04545	no
Capza2	0.491344	0.00115	yes	0.152185	0.31405	no	-0.0124338	0.93185	no	-0.351593	0.01995	no
Car1	-1.46468	5e-05	yes	-1.26828	5e-05	yes	0.403815	0.0709	no	0.600214	0.04775	no
Car2	2.06599	5e-05	yes	1.75997	5e-05	yes	-0.0335323	0.8963	no	-0.339553	0.05925	no
Car3	-0.454117	0.0314	no	-1.09156	5e-05	yes	0.240929	0.27345	no	-0.396513	0.04705	no
Car5a	-0.863426	5e-05	yes	-0.824943	5e-05	yes	0.292891	0.06055	no	0.331373	0.0432	no
Car8	-0.554224	0.0003	yes	-0.6179	0.0001	yes	0.170978	0.24955	no	0.107302	0.47145	no
Card10	-0.293916	0.1137	no	0.233315	0.17875	no	0.0614609	0.7301	no	0.588692	0.00175	yes
Cars	0.560487	0.00015	yes	0.70226	5e-05	yes	-0.0203757	0.8948	no	0.121397	0.4179	no
Casc4	0.483621	0.01545	no	0.865891	0.00015	yes	-0.779773	0.00075	yes	-0.397503	0.04755	no
Casc5	5.67752	5e-05	yes	5.46365	5e-05	yes	-0.0848819	1	no	-0.298757	0.0501	no
Caskin2	0.00985277	0.9478	no	0.615466	5e-05	yes	-0.0835116	0.5876	no	0.522101	0.00055	yes
Casp6	0.154019	0.3343	no	-0.440769	0.0053	yes	0.454366	0.004	yes	-0.140422	0.3834	no
Casp8	0.782069	5e-05	yes	0.864356	5e-05	yes	-0.422428	0.007	yes	-0.340141	0.0249	no
Casp9	-0.65187	5e-05	yes	-0.59334	5e-05	yes	0.124166	0.41805	no	0.182697	0.25865	no
Cast	0.335798	0.02625	no	0.40471	0.00825	yes	0.0204001	0.89155	no	0.0893119	0.55335	no
Cat	-0.949258	5e-05	yes	-0.884756	5e-05	yes	-0.0918949	0.6779	no	-0.0273928	0.89055	no
Catsper2	-1.05781	5e-05	yes	-1.13525	5e-05	yes	-0.102491	0.644	no	-0.17993	0.5193	no
Cav2	0.76968	0.00025	yes	0.174443	0.4185	no	0.199406	0.3797	no	-0.395831	0.0488	no
Cblb	-0.564678	0.002	yes	-0.375904	0.036	no	-0.0481485	0.77895	no	0.140626	0.44835	no
Cbr1	0.748574	5e-05	yes	0.81048	5e-05	yes	0.119548	0.4299	no	0.181454	0.23735	no
Cbr4	0.162175	0.30265	no	-0.180464	0.26395	no	-0.0831107	0.5995	no	-0.425749	0.00915	yes
Cbwd1	0.831965	5e-05	yes	0.459102	0.0193	no	0.0969654	0.6364	no	-0.275897	0.13815	no
Cbx1	0.592843	0.0001	yes	0.594553	5e-05	yes	-0.00663677	0.9675	no	-0.0049273	0.9765	no
Cbx3	1.04446	5e-05	yes	0.864343	5e-05	yes	0.102572	0.5921	no	-0.0775489	0.6436	no
Cbx5	0.194432	0.1943	no	0.450718	0.00255	yes	-0.20922	0.16225	no	0.0470651	0.7496	no
Cbx7	-0.79196	0.00295	yes	-1.03018	5e-05	yes	0.452071	0.0468	no	0.213855	0.43685	no
Cby1	1.24109	5e-05	yes	1.12125	5e-05	yes	0.246916	0.244	no	0.127076	0.4585	no
Cc2d1a	-0.149496	0.37645	no	0.354688	0.03055	no	0.0456046	0.78785	no	0.549789	0.0009	yes
Cc2d2a	1.11381	5e-05	yes	0.797798	0.00025	yes	-0.00183912	0.98985	no	-0.31785	0.0773	no
Ccbl1	-0.827812	5e-05	yes	-0.511045	0.00065	yes	-0.131153	0.3845	no	0.185613	0.22365	no
Ccbl2	-0.446525	0.00235	yes	-0.22554	0.1321	no	-0.288664	0.058	no	-0.0676785	0.6531	no
Ccdc107	0.247809	0.3416	no	0.793546	0.0008	yes	0.409084	0.1061	no	0.954821	0.0001	yes
Ccdc117	-0.478113	0.0021	yes	-0.39765	0.00905	yes	-0.507614	0.0008	yes	-0.427151	0.00525	yes
Ccdc12	0.480065	0.00375	yes	0.290832	0.0769	no	-0.0176604	0.91415	no	-0.206894	0.19715	no
Ccdc120	1.98614	5e-05	yes	2.05708	5e-05	yes	0.00322887	0.98335	no	0.0741609	0.67275	no
Ccdc122	0.901823	0.0067	yes	0.822567	0.0123	no	0.0811168	0.8147	no	0.0018611	0.9805	no
Ccdc124	0.452379	0.0032	yes	0.184473	0.22625	no	0.178238	0.23945	no	-0.0896683	0.55075	no
Ccdc141	-0.528645	0.00775	yes	-0.709423	0.00035	yes	0.370743	0.04095	no	0.189965	0.35475	no
Ccdc163	0.489898	0.0484	no	0.770831	0.005	yes	-0.397156	0.1405	no	-0.116223	0.62055	no
Ccdc166	-0.869138	0.00195	yes	-0.920298	0.00155	yes	-0.0113257	0.95775	no	-0.062485	0.83315	no
Ccdc34	3.48372	5e-05	yes	2.91376	5e-05	yes	0.379096	0.15	no	-0.190861	0.2302	no
Ccdc41	0.561912	0.00155	yes	0.33424	0.05135	no	0.0336103	0.85245	no	-0.194061	0.2454	no
Ccdc51	0.571883	0.00085	yes	0.433384	0.01505	no	-0.169081	0.34625	no	-0.30758	0.06935	no
Ccdc53	0.153631	0.3608	no	0.518709	0.00795	yes	-1.21662	5e-05	yes	-0.851541	5e-05	yes
Ccdc6	-0.47653	0.0011	yes	-0.127018	0.386	no	-0.136013	0.3578	no	0.2135	0.14575	no
Ccdc77	1.80751	0.00695	yes	1.66518	0.00505	yes	-0.0125718	0.98525	no	-0.154894	0.66505	no
Ccdc80	0.55913	0.00045	yes	0.781032	5e-05	yes	-0.172316	0.29215	no	0.0495854	0.7496	no
Ccdc86	0.26227	0.11385	no	0.641153	0.0001	yes	-0.241941	0.15655	no	0.136942	0.39745	no
Ccdc93	-0.518149	0.00085	yes	-0.228122	0.1509	no	-0.171786	0.2701	no	0.11824	0.4692	no
Cchcr1	0.613571	0.01085	yes	1.07967	5e-05	yes	-0.0720332	0.7802	no	0.394062	0.0703	no
Ccl2	1.2237	0.0005	yes	1.77111	0.0046	yes	-1.99199	0.00195	yes	-1.44458	0.0002	yes
Ccl9	1.16897	5e-05	yes	0.954468	5e-05	yes	0.225062	0.13045	no	0.0105616	0.94605	no
Ccm2	0.602064	5e-05	yes	0.667712	5e-05	yes	-0.01839	0.9094	no	0.0472574	0.76045	no
Ccna2	5.8113	5e-05	yes	5.66238	5e-05	yes	0.0798344	1	no	-0.0690884	0.70035	no
Ccnb1	8.11432	5e-05	yes	7.07302	5e-05	yes	0.783274	1	no	-0.258027	0.09775	no
Ccnb2	6.89797	5e-05	yes	6.37979	5e-05	yes	0.299155	1	no	-0.219032	0.1611	no
Ccnc	0.464077	0.0069	yes	0.131983	0.43575	no	0.039316	0.81705	no	-0.292778	0.0813	no
Ccnd1	3.71306	5e-05	yes	3.99838	5e-05	yes	-0.302795	0.06855	no	-0.0174713	0.9106	no
Ccnd3	0.235865	0.2823	no	0.578427	0.00705	yes	-0.139522	0.5313	no	0.20304	0.33415	no
Ccne1	2.62173	5e-05	yes	3.03476	5e-05	yes	0.0288692	0.9249	no	0.441899	0.0108	yes
Ccne2	2.84129	0.0014	yes	2.85828	0.00565	yes	0.264052	1	no	0.281045	0.4969	no
Ccnf	1.94791	5e-05	yes	1.62317	5e-05	yes	0.663323	0.0004	yes	0.33858	0.02795	no
Ccng1	0.80899	5e-05	yes	0.814424	5e-05	yes	-0.0908638	0.55105	no	-0.0854292	0.57345	no
Ccng2	0.4778	0.00685	yes	0.0196362	0.91175	no	0.22984	0.1919	no	-0.228323	0.18205	no
Ccnl2	-0.751464	5e-05	yes	-0.564312	5e-05	yes	-0.0549731	0.70775	no	0.132179	0.37345	no
Ccnt2	-0.415727	0.00715	yes	-0.289951	0.06495	no	-0.108696	0.4795	no	0.0170798	0.9176	no
Ccnyl1	0.273793	0.2223	no	0.64769	0.00435	yes	-0.205486	0.37505	no	0.168411	0.42895	no
Ccpg1	-0.633646	5e-05	yes	-0.553676	0.00045	yes	-0.0944857	0.5464	no	-0.0145159	0.93075	no
Ccr3	-0.549317	0.0036	yes	-0.835805	5e-05	yes	0.433284	0.01295	no	0.146796	0.45065	no
Ccr5	-0.489198	0.01095	yes	-0.0279559	0.88885	no	-0.50057	0.00795	yes	-0.0393279	0.8434	no
Ccs	-0.171391	0.2611	no	-0.208598	0.16015	no	-0.404496	0.0071	yes	-0.441703	0.0034	yes
Cct2	0.467636	0.00235	yes	0.549921	0.0005	yes	-0.19855	0.1913	no	-0.116265	0.4504	no
Cct3	0.412398	0.0058	yes	0.487866	0.00175	yes	-0.174057	0.2402	no	-0.098589	0.52035	no
Cct4	0.481338	0.0011	yes	0.418058	0.00725	yes	-0.12826	0.3941	no	-0.19154	0.2138	no
Cct5	0.414756	0.00565	yes	0.526288	0.0012	yes	-0.0531292	0.7236	no	0.0584026	0.7052	no
Cct7	0.494959	0.0011	yes	0.538333	0.00045	yes	-0.19817	0.1891	no	-0.154796	0.3164	no
Cd14	0.288013	0.23905	no	0.661396	0.01385	no	-0.747777	0.00525	yes	-0.374394	0.122	no
Cd151	0.464389	0.00205	yes	0.377102	0.01215	no	0.211627	0.1741	no	0.12434	0.4103	no
Cd163	-0.353674	0.02095	no	-0.405021	0.00745	yes	0.104217	0.49085	no	0.0528703	0.72755	no
Cd1d1	-0.208959	0.1651	no	-0.526688	0.0005	yes	-0.00425726	0.97755	no	-0.321986	0.03285	no
Cd248	1.56875	5e-05	yes	1.20643	5e-05	yes	0.706753	0.03575	no	0.344436	0.15465	no
Cd276	0.601672	0.00455	yes	1.61518	5e-05	yes	-0.293902	0.19645	no	0.719601	0.0001	yes
Cd2bp2	0.243691	0.1087	no	0.400189	0.0102	yes	0.0391002	0.8002	no	0.195598	0.1985	no
Cd300ld	-0.524929	0.05795	no	0.156695	0.52715	no	0.136914	0.5865	no	0.818539	0.0034	yes
Cd36	1.02566	5e-05	yes	-0.313827	0.05305	no	0.262528	0.10965	no	-1.07696	5e-05	yes
Cd52	-1.53996	0.0038	yes	-0.387894	0.32375	no	-0.328139	0.3635	no	0.823924	0.0857	no
Cd59a	-0.201727	0.1831	no	-0.433025	0.00505	yes	-0.0465701	0.7587	no	-0.277868	0.06415	no
Cd59b	-0.686804	0.05635	no	-1.25987	0.00185	yes	0.399653	0.19605	no	-0.173409	0.6564	no
Cd63	0.916019	5e-05	yes	0.466195	0.03	no	0.281013	0.2177	no	-0.168811	0.39745	no
Cd68	-0.270588	0.2751	no	0.322671	0.15625	no	0.188168	0.42265	no	0.781428	0.00155	yes
Cd74	-1.25598	5e-05	yes	-1.20066	5e-05	yes	-0.0186744	0.90705	no	0.0366457	0.84125	no
Cd9	1.31168	5e-05	yes	1.03235	5e-05	yes	0.328284	0.0426	no	0.0489491	0.7444	no
Cdadc1	-0.426847	0.0044	yes	-0.340054	0.02745	no	-0.090607	0.551	no	-0.00381437	0.97965	no
Cdc123	0.447927	0.00245	yes	0.326813	0.02825	no	-0.0164176	0.91145	no	-0.137532	0.3594	no
Cdc14b	-0.696431	5e-05	yes	-1.02974	5e-05	yes	0.232609	0.1443	no	-0.100695	0.5515	no
Cdc16	0.613806	5e-05	yes	0.451691	0.00395	yes	0.100336	0.5262	no	-0.0617794	0.6916	no
Cdc25a	0.578826	0.0036	yes	0.910022	5e-05	yes	-0.238263	0.25315	no	0.0929339	0.61155	no
Cdc25c	7.29844	0.04855	no	5.20102	5e-05	yes	1.91572	1	no	-0.181697	0.33045	no
Cdc27	0.695936	5e-05	yes	0.554616	0.0003	yes	0.0193772	0.8999	no	-0.121943	0.41205	no
Cdc34	0.590969	5e-05	yes	0.659393	5e-05	yes	0.274923	0.06655	no	0.343347	0.0216	no
Cdc42	0.532908	0.00055	yes	0.264523	0.08645	no	0.087262	0.5592	no	-0.181123	0.2483	no
Cdc42bpb	-0.557983	0.0001	yes	-0.375369	0.01285	no	0.122589	0.40835	no	0.305203	0.0423	no
Cdc42bpg	-0.545322	0.00165	yes	-0.279738	0.0941	no	0.224391	0.1723	no	0.489975	0.00545	yes
Cdc42ep1	-0.472161	0.0044	yes	0.113793	0.46945	no	0.0305578	0.85085	no	0.616512	0.00025	yes
Cdc42ep2	0.23941	0.2796	no	0.609107	0.0078	yes	-0.257367	0.26465	no	0.11233	0.6023	no
Cdc42ep4	-0.614802	5e-05	yes	-0.726976	5e-05	yes	0.102024	0.4893	no	-0.0101505	0.9484	no
Cdc42ep5	1.76866	5e-05	yes	1.50126	5e-05	yes	-0.0221005	0.96605	no	-0.289497	0.2345	no
Cdc45	3.07161	5e-05	yes	2.9512	5e-05	yes	0.366565	0.29685	no	0.24616	0.19895	no
Cdc6	5.23873	0.0002	yes	3.9974	5e-05	yes	1.6493	1	no	0.407965	0.0447	no
Cdca2	4.62605	5e-05	yes	6.20366	5e-05	yes	-1.56304	1	no	0.0145707	0.92515	no
Cdca3	6.08613	5e-05	yes	5.91263	5e-05	yes	0.134855	0.70315	no	-0.038645	0.8046	no
Cdca4	1.0223	5e-05	yes	0.905048	5e-05	yes	0.128061	0.57845	no	0.0108138	0.95455	no
Cdca5	5.48184	5e-05	yes	4.98861	5e-05	yes	0.655488	1	no	0.162257	0.3776	no
Cdca7	0.813979	0.0005	yes	1.04657	5e-05	yes	-0.411029	0.0935	no	-0.178436	0.3837	no
Cdca8	4.73483	5e-05	yes	4.31509	5e-05	yes	0.521711	0.15395	no	0.10197	0.5215	no
Cdh1	-0.848585	5e-05	yes	0.14841	0.3533	no	0.144834	0.36975	no	1.14183	5e-05	yes
Cdhr5	0.0877408	0.5638	no	0.403726	0.00795	yes	0.105885	0.47545	no	0.42187	0.0057	yes
Cdk1	5.77447	5e-05	yes	5.96817	5e-05	yes	-0.146392	1	no	0.0473138	0.75365	no
Cdk18	-0.414254	0.0079	yes	-0.196983	0.20155	no	0.0506193	0.7398	no	0.26789	0.0849	no
Cdk2	0.626208	0.0002	yes	0.78055	5e-05	yes	0.100773	0.56545	no	0.255115	0.1179	no
Cdk2ap1	0.481306	0.011	yes	0.445977	0.0255	no	-0.21075	0.29285	no	-0.246078	0.1877	no
Cdk4	0.473096	0.00155	yes	0.724631	5e-05	yes	-0.0825776	0.59285	no	0.168957	0.2641	no
Cdk5rap2	1.30098	5e-05	yes	1.53578	5e-05	yes	-0.015129	0.93695	no	0.21967	0.1795	no
Cdk9	-0.201582	0.22945	no	-0.0208827	0.89745	no	0.329312	0.04275	no	0.510011	0.00245	yes
Cdkn1a	2.54058	5e-05	yes	3.79801	5e-05	yes	-0.758929	5e-05	yes	0.4985	0.00155	yes
Cdkn1b	0.460589	0.0026	yes	0.215547	0.1519	no	0.237966	0.1173	no	-0.00707566	0.9638	no
Cdkn2aipnl	0.844136	5e-05	yes	0.757809	5e-05	yes	0.241907	0.1619	no	0.15558	0.32	no
Cdkn2c	3.28922	5e-05	yes	3.19786	5e-05	yes	-0.148406	0.6289	no	-0.239763	0.14855	no
Cdkn2d	1.95077	5e-05	yes	1.95078	5e-05	yes	-0.363761	0.2205	no	-0.363753	0.0678	no
Cdkn3	7.01843	0.04575	no	5.92252	0.00105	yes	0.617319	1	no	-0.478592	0.0092	yes
Cdo1	-0.876464	5e-05	yes	-0.694424	5e-05	yes	-0.118033	0.5249	no	0.0640072	0.7099	no
Cdpf1	0.0900666	0.75055	no	-0.332353	0.1703	no	0.891557	0.0014	yes	0.469137	0.08755	no
Cdr2	1.12847	0.0001	yes	1.70335	5e-05	yes	-0.421904	0.15335	no	0.15297	0.49845	no
Cdr2l	0.336907	0.1418	no	0.573621	0.0095	yes	0.109799	0.63775	no	0.346512	0.11075	no
Cds2	-0.68237	5e-05	yes	-0.556413	0.0003	yes	-0.0633919	0.67695	no	0.0625658	0.67175	no
Cdt1	2.0891	5e-05	yes	1.99534	5e-05	yes	0.919156	1	no	0.8254	0.0016	yes
Ceacam1	-0.968947	5e-05	yes	-0.601681	0.00025	yes	0.0703388	0.66905	no	0.437604	0.0085	yes
Cebpa	-1.2783	5e-05	yes	-1.70629	5e-05	yes	0.191657	0.2454	no	-0.236334	0.12035	no
Cebpb	0.349304	0.02335	no	-0.133844	0.3873	no	0.70236	5e-05	yes	0.219212	0.16135	no
Cebpd	0.728025	0.01885	no	0.883366	0.00045	yes	0.368287	0.0954	no	0.523628	0.08425	no
Cebpg	-0.36794	0.014	no	-0.422079	0.0054	yes	-0.138516	0.355	no	-0.192655	0.1959	no
Cecr2	-0.894024	5e-05	yes	-0.72189	5e-05	yes	0.102791	0.504	no	0.274924	0.0849	no
Cela1	-0.92849	5e-05	yes	-0.943283	5e-05	yes	0.278079	0.0856	no	0.263285	0.143	no
Celsr1	-0.685249	5e-05	yes	-0.20056	0.19535	no	0.438574	0.00505	yes	0.923263	5e-05	yes
Cenpa	4.20512	5e-05	yes	4.13805	5e-05	yes	-0.136333	0.6482	no	-0.203397	0.19865	no
Cenpc1	1.08251	5e-05	yes	1.06768	5e-05	yes	0.0895816	0.6511	no	0.0747486	0.65395	no
Cenpe	5.099	5e-05	yes	5.22373	5e-05	yes	-0.327846	1	no	-0.203123	0.18055	no
Cenpf	5.99475	5e-05	yes	5.16972	5e-05	yes	0.393211	1	no	-0.431823	0.0049	yes
Cenph	5.88493	0.04575	no	5.31857	0.002	yes	0.469353	1	no	-0.0970084	0.6545	no
Cenpi	5.71757	5e-05	yes	6.17297	0.00065	yes	-0.612394	1	no	-0.157	0.36595	no
Cenpk	2.81022	0.0014	yes	2.9355	0.00115	yes	-0.0335976	0.9684	no	0.0916806	0.82845	no
Cenpl	2.61513	5e-05	yes	1.93456	5e-05	yes	0.258785	0.36665	no	-0.421782	0.0308	no
Cenpm	3.73498	5e-05	yes	3.07492	5e-05	yes	0.797414	0.0146	no	0.137347	0.42415	no
Cenpn	3.52211	5e-05	yes	3.76533	5e-05	yes	-0.033151	1	no	0.210067	0.2816	no
Cenpo	0.814535	0.00645	yes	0.421701	0.13825	no	0.301051	0.322	no	-0.0917829	0.7242	no
Cenpp	3.96756	0.00055	yes	3.20512	0.00025	yes	0.513162	1	no	-0.249282	0.4488	no
Cenpq	2.6207	5e-05	yes	2.41051	5e-05	yes	-0.0937536	0.7243	no	-0.303941	0.0796	no
Cenpt	2.28691	5e-05	yes	2.69043	5e-05	yes	-0.0495249	0.8723	no	0.353994	0.05305	no
Cenpv	0.62182	0.0011	yes	0.365835	0.03785	no	0.362796	0.04775	no	0.10681	0.53235	no
Cenpw	3.07886	5e-05	yes	3.12915	5e-05	yes	-0.188899	0.60605	no	-0.138607	0.48265	no
Cep110	0.407619	0.0076	yes	0.444215	0.00455	yes	-0.147088	0.3425	no	-0.110493	0.4738	no
Cep128	1.95194	5e-05	yes	1.78666	5e-05	yes	-0.0403731	1	no	-0.20565	0.26505	no
Cep135	0.595776	0.0013	yes	0.971081	5e-05	yes	-0.085229	0.6562	no	0.290076	0.09005	no
Cep164	-0.442412	0.00715	yes	-0.0154582	0.9225	no	-0.111101	0.48845	no	0.315852	0.0553	no
Cep170b	-0.499616	0.00085	yes	0.113295	0.449	no	-0.05573	0.7125	no	0.55718	0.00025	yes
Cep192	1.41342	5e-05	yes	1.08309	5e-05	yes	0.297326	0.1305	no	-0.0330105	0.83345	no
Cep350	-0.482032	0.0009	yes	-0.473293	0.0016	yes	-0.158122	0.29415	no	-0.149383	0.3212	no
Cep55	4.70616	5e-05	yes	4.79011	5e-05	yes	-0.393836	1	no	-0.309879	0.0826	no
Cep57	0.651471	0.0002	yes	0.446988	0.0092	yes	0.175164	0.3249	no	-0.0293188	0.8667	no
Cep57l1	0.99027	5e-05	yes	0.714605	0.00215	yes	0.153557	0.5221	no	-0.122108	0.55215	no
Cep70	1.31188	5e-05	yes	0.71041	0.00445	yes	0.563456	0.03875	no	-0.038017	0.85985	no
Cep76	0.76632	5e-05	yes	0.609751	0.00075	yes	0.0165409	0.9281	no	-0.140028	0.39605	no
Cep78	0.889458	0.0004	yes	0.772247	0.0016	yes	0.123349	0.6398	no	0.00613716	0.9848	no
Cep85l	-0.315149	0.0538	no	-0.437512	0.00715	yes	0.232275	0.1487	no	0.109912	0.5017	no
Cep89	1.21581	5e-05	yes	0.865751	5e-05	yes	0.170382	0.39165	no	-0.17968	0.2845	no
Cept1	0.531004	0.00065	yes	0.218711	0.18135	no	-0.186128	0.25415	no	-0.498421	0.00135	yes
Cerkl	1.55702	0.00055	yes	1.17612	0.02135	no	-0.278373	0.57945	no	-0.659278	0.05995	no
Cers4	-0.375272	0.123	no	-0.661509	0.00905	yes	0.106831	0.65085	no	-0.179406	0.48455	no
Cers6	0.683287	0.0001	yes	0.697809	5e-05	yes	-0.346268	0.0409	no	-0.331747	0.03265	no
Ces1b	-0.274511	0.09105	no	-0.471842	0.00455	yes	-0.152629	0.34375	no	-0.349959	0.02865	no
Ces1e	-1.24818	5e-05	yes	-1.42856	5e-05	yes	0.0142622	0.9276	no	-0.166112	0.27555	no
Ces1f	-0.718408	5e-05	yes	-1.10667	5e-05	yes	0.0666379	0.67815	no	-0.321624	0.038	no
Ces1g	0.656962	5e-05	yes	0.723545	5e-05	yes	-0.179295	0.2552	no	-0.112712	0.4693	no
Ces2a	-0.494928	0.00185	yes	-0.59009	0.0001	yes	0.00525169	0.9735	no	-0.0899103	0.57095	no
Ces2c	0.820122	0.0001	yes	0.701228	0.00025	yes	-0.0775564	0.7093	no	-0.19645	0.263	no
Ces2e	0.642174	5e-05	yes	0.180405	0.22465	no	0.320349	0.03355	no	-0.14142	0.34225	no
Ces3a	-0.855282	5e-05	yes	-0.722195	5e-05	yes	-0.00495202	0.98	no	0.128135	0.4951	no
Ces3b	-2.136	5e-05	yes	-1.70629	5e-05	yes	-0.419325	0.01245	no	0.0103848	0.9464	no
Cetn3	0.635832	0.0001	yes	0.329483	0.0372	no	0.064275	0.6817	no	-0.242075	0.1161	no
Cfh	-0.513699	0.0111	yes	-0.523794	0.01355	no	-0.134918	0.52515	no	-0.145014	0.47305	no
Cfhr1	-0.28245	0.05875	no	-0.636897	5e-05	yes	0.0824354	0.57695	no	-0.272011	0.06905	no
Cfl1	0.54855	0.0003	yes	0.667423	5e-05	yes	0.0351945	0.81745	no	0.154067	0.3344	no
Cflar	-0.647254	5e-05	yes	-0.560058	0.0001	yes	-0.314677	0.0376	no	-0.227482	0.12315	no
Cfp	-0.0982186	0.56615	no	-0.265111	0.09615	no	0.483279	0.0032	yes	0.316386	0.05925	no
Cgn	-0.534581	0.00035	yes	0.0148403	0.9216	no	-0.0948359	0.52975	no	0.454585	0.00265	yes
Cgnl1	-0.700143	5e-05	yes	-0.239812	0.12695	no	-0.135701	0.37035	no	0.32463	0.03415	no
Cgref1	3.84207	5e-05	yes	2.20143	5e-05	yes	0.587304	0.1197	no	-1.05334	5e-05	yes
Chac1	-1.47127	5e-05	yes	-2.3926	5e-05	yes	0.625145	0.0056	yes	-0.296183	0.3901	no
Chac2	0.454513	0.00805	yes	0.00136179	0.9928	no	0.117919	0.49745	no	-0.335232	0.04805	no
Chaf1a	2.92386	5e-05	yes	2.73586	5e-05	yes	1.11078	1	no	0.922784	5e-05	yes
Chaf1b	3.45986	5e-05	yes	3.52018	5e-05	yes	0.556103	0.11185	no	0.616421	0.00055	yes
Chchd1	0.651513	0.0002	yes	0.355728	0.03535	no	0.157891	0.3537	no	-0.137895	0.39585	no
Chchd2	0.396743	0.00895	yes	0.237098	0.11365	no	-0.0484943	0.74115	no	-0.208139	0.1663	no
Chchd3	0.65104	5e-05	yes	0.548574	0.0004	yes	-0.1395	0.35015	no	-0.241967	0.10625	no
Chchd4	0.888912	5e-05	yes	0.652452	0.00075	yes	-0.0187892	0.92265	no	-0.255249	0.1438	no
Chchd5	0.346037	0.06285	no	0.729848	0.00015	yes	-0.0330022	0.8594	no	0.350809	0.0485	no
Chchd6	0.765681	0.00295	yes	0.274026	0.25295	no	0.373723	0.148	no	-0.117932	0.61365	no
Chd1l	0.460401	0.00585	yes	0.872455	5e-05	yes	-0.13208	0.4414	no	0.279975	0.0821	no
Chd2	-0.538207	0.0015	yes	-0.663057	5e-05	yes	0.142976	0.3901	no	0.0181264	0.9185	no
Chd3	-0.487938	0.00125	yes	-0.325673	0.0332	no	0.0658141	0.65685	no	0.228079	0.1337	no
Chd6	-0.700833	5e-05	yes	-0.357628	0.02345	no	-0.044346	0.77475	no	0.298859	0.0607	no
Chd7	-0.8521	5e-05	yes	-0.330567	0.0298	no	-0.247004	0.1022	no	0.274528	0.0705	no
Chd8	-0.485979	0.00125	yes	-0.305417	0.04205	no	-0.0432339	0.77155	no	0.137328	0.3585	no
Chd9	-0.58905	5e-05	yes	-0.682211	5e-05	yes	0.101483	0.49645	no	0.00832232	0.9543	no
Chdh	-0.458256	0.00435	yes	-0.0260435	0.87935	no	-0.731035	5e-05	yes	-0.298823	0.0695	no
Chek1	3.16545	5e-05	yes	2.85988	5e-05	yes	0.471269	1	no	0.165697	0.3853	no
Chek2	2.32661	5e-05	yes	2.18252	5e-05	yes	0.136739	0.676	no	-0.00735088	0.97405	no
Chic1	-0.357332	0.02895	no	-0.608972	0.00075	yes	-0.455991	0.00555	yes	-0.707631	5e-05	yes
Chka	0.655638	5e-05	yes	1.2688	5e-05	yes	-0.339393	0.0253	no	0.273772	0.0851	no
Chmp2b	0.551889	0.00055	yes	0.410427	0.0103	yes	0.186101	0.25195	no	0.0446395	0.77715	no
Chmp4c	0.936247	0.00165	yes	0.904709	0.00145	yes	0.207782	0.4861	no	0.176243	0.4739	no
Chn2	0.366917	0.017	no	0.534325	0.0002	yes	-0.264135	0.0928	no	-0.0967266	0.52235	no
Chordc1	-0.100696	0.4979	no	0.160391	0.286	no	-0.60748	5e-05	yes	-0.346393	0.02125	no
Chpf2	-0.441583	0.00315	yes	-0.240494	0.10755	no	0.0102864	0.9482	no	0.211375	0.16755	no
Chpt1	-0.071343	0.66375	no	-0.483954	0.0061	yes	0.0751867	0.64775	no	-0.337424	0.0507	no
Chrd	-0.89995	0.00385	yes	-0.618867	0.0864	no	-0.167586	0.5209	no	0.113496	0.7596	no
Chrna2	1.19672	5e-05	yes	1.28482	5e-05	yes	-1.22788	5e-05	yes	-1.13978	5e-05	yes
Chst15	-0.460075	0.0061	yes	-0.362363	0.0353	no	-0.0723688	0.66745	no	0.0253425	0.8789	no
Chtf18	3.64464	5e-05	yes	3.94992	5e-05	yes	-0.0934778	1	no	0.211795	0.2736	no
Churc1	0.665087	5e-05	yes	-0.00770223	0.96495	no	0.280306	0.0995	no	-0.392484	0.0191	no
Ciapin1	0.391144	0.00995	yes	0.174059	0.24225	no	0.289031	0.05605	no	0.0719467	0.62735	no
Cib1	0.656096	5e-05	yes	0.405566	0.00665	yes	0.180727	0.2451	no	-0.0698027	0.6491	no
Cic	-0.875954	5e-05	yes	-0.187264	0.23215	no	-0.0696196	0.64905	no	0.61907	0.00015	yes
Cidec	2.92799	5e-05	yes	1.77462	5e-05	yes	0.0825989	0.7971	no	-1.07078	5e-05	yes
Cinp	0.586841	0.00055	yes	0.790861	5e-05	yes	0.00438882	0.98045	no	0.208409	0.2005	no
Cisd3	0.861997	5e-05	yes	0.554157	0.00115	yes	-0.0131595	0.93985	no	-0.321	0.0431	no
Cish	0.263343	0.1666	no	1.44051	5e-05	yes	-1.11499	5e-05	yes	0.0621752	0.74275	no
Cited2	-0.826614	0.0033	yes	-0.725089	0.0054	yes	0.0831559	0.726	no	0.184681	0.5198	no
Ckap2	7.56079	5e-05	yes	6.52343	5e-05	yes	1.04448	1	no	0.00712744	0.96125	no
Ckap2l	6.80894	5e-05	yes	6.62514	5e-05	yes	0.228724	1	no	0.0449213	0.77205	no
Ckap4	1.20217	5e-05	yes	1.26271	5e-05	yes	-0.0434856	0.8523	no	0.017051	0.92455	no
Ckap5	1.07539	5e-05	yes	0.888341	5e-05	yes	0.0510223	0.7347	no	-0.136026	0.36145	no
Ckb	0.504289	0.01505	no	0.585369	0.0043	yes	0.169739	0.4244	no	0.250819	0.1991	no
Cklf	1.65524	0.00025	yes	1.57041	0.0013	yes	-0.183944	0.6822	no	-0.268772	0.3775	no
Cks1b	2.1836	5e-05	yes	1.99459	5e-05	yes	0.127968	0.6012	no	-0.0610446	0.71335	no
Cks2	1.56533	5e-05	yes	1.60031	5e-05	yes	-0.00898683	0.96955	no	0.0259947	0.8726	no
Clasrp	-0.245445	0.23405	no	0.217364	0.25995	no	0.0853022	0.6682	no	0.548112	0.00625	yes
Clcn2	-0.938911	5e-05	yes	-0.853372	5e-05	yes	0.0273272	0.8574	no	0.112866	0.4698	no
Clcn6	-1.38044	5e-05	yes	-0.6349	0.0091	yes	0.118177	0.5951	no	0.863715	0.00305	yes
Clcn7	-0.586902	5e-05	yes	-0.469366	0.0019	yes	0.00643186	0.96475	no	0.123968	0.4137	no
Cldn12	-0.23848	0.11535	no	-0.420837	0.0055	yes	0.0533409	0.7252	no	-0.129016	0.38975	no
Cldn14	0.706537	5e-05	yes	0.719334	5e-05	yes	-0.0972598	0.5597	no	-0.0844623	0.59575	no
Cldn25	0.429692	0.00505	yes	0.369524	0.01655	no	-0.0833846	0.5912	no	-0.143553	0.3444	no
Cldn5	-0.408288	0.07375	no	-0.633447	0.00525	yes	0.270521	0.2103	no	0.0453625	0.8497	no
Clec14a	-0.327336	0.0449	no	-0.508864	0.0019	yes	0.0251777	0.8752	no	-0.15635	0.34475	no
Clec16a	-0.745868	5e-05	yes	-0.207423	0.17445	no	-0.359032	0.017	no	0.179412	0.2427	no
Clec1b	-0.428201	0.05205	no	-0.631503	0.0024	yes	0.495253	0.0163	no	0.291951	0.18095	no
Clec2d	-1.03492	5e-05	yes	-1.25063	5e-05	yes	-0.193412	0.21275	no	-0.409127	0.00605	yes
Clec4f	-0.431055	0.00485	yes	-0.221808	0.14015	no	0.0319705	0.83655	no	0.241217	0.10895	no
Clhc1	6.00473	0.04575	no	5.93422	0.0034	yes	0.164692	1	no	0.0941776	0.6296	no
Clic1	0.598965	0.0003	yes	0.409264	0.01205	no	0.114296	0.4879	no	-0.0754051	0.632	no
Clint1	0.498847	0.0011	yes	0.736122	5e-05	yes	0.18411	0.23195	no	0.421385	0.00505	yes
Clip1	-0.573264	0.0001	yes	-0.362108	0.01655	no	-0.0150501	0.92195	no	0.196106	0.19	no
Clip2	0.229662	0.2647	no	0.711271	0.00045	yes	-0.21574	0.31355	no	0.265869	0.1699	no
Clk2	-0.466575	0.011	yes	0.096097	0.5817	no	0.0691788	0.6861	no	0.631851	0.0005	yes
Clmn	-1.18579	5e-05	yes	-0.832669	5e-05	yes	0.0245461	0.871	no	0.377669	0.01235	no
Cln6	1.17305	0.00015	yes	0.689519	0.00395	yes	0.517974	0.06055	no	0.0344413	0.87725	no
Clp1	0.433143	0.005	yes	0.420039	0.0082	yes	-0.204487	0.1911	no	-0.217591	0.1471	no
Clpb	0.220083	0.14225	no	0.383603	0.01125	yes	-0.0538186	0.72075	no	0.109702	0.46055	no
Clspn	4.2275	5e-05	yes	4.66335	5e-05	yes	0.180206	1	no	0.616062	0.00165	yes
Clstn3	0.855176	0.0003	yes	0.176089	0.41215	no	0.40491	0.07775	no	-0.274177	0.19175	no
Cmah	-0.65857	0.0001	yes	-0.446525	0.00585	yes	-0.320543	0.0468	no	-0.108498	0.4958	no
Cmas	0.558349	0.00025	yes	0.328414	0.0325	no	0.0281699	0.85105	no	-0.201765	0.18045	no
Cmc2	1.06669	5e-05	yes	1.01348	5e-05	yes	0.0904886	0.65815	no	0.0372812	0.83075	no
Cmip	-0.400074	0.01025	yes	-0.254027	0.0993	no	0.345611	0.02605	no	0.491658	0.0017	yes
Cml1	-1.36531	5e-05	yes	-1.4732	5e-05	yes	-0.0807044	0.60015	no	-0.188599	0.2161	no
Cml2	-0.434839	0.02335	no	-0.60933	0.00145	yes	0.0229834	0.9046	no	-0.151508	0.42675	no
Cmpk1	0.68044	5e-05	yes	0.279392	0.06535	no	0.0719328	0.6326	no	-0.329115	0.0294	no
Cmss1	1.04174	0.0007	yes	1.37752	0.0027	yes	-1.34881	0.00395	yes	-1.01302	0.0004	yes
Cmtm4	-0.414123	0.0062	yes	-0.307802	0.0394	no	-0.136409	0.36395	no	-0.0300874	0.837	no
Cmtm8	-0.586816	0.00015	yes	-0.796934	5e-05	yes	0.169503	0.26995	no	-0.0406146	0.8058	no
Cndp2	0.401328	0.0074	yes	0.500195	0.00085	yes	0.019973	0.892	no	0.11884	0.4279	no
Cnep1r1	0.683979	5e-05	yes	0.359576	0.03215	no	0.0370321	0.82665	no	-0.287371	0.0731	no
Cnih	0.513673	0.00065	yes	0.576465	0.0002	yes	-0.031565	0.8359	no	0.0312276	0.8383	no
Cnih4	0.631129	5e-05	yes	0.739905	5e-05	yes	-0.171302	0.3422	no	-0.0625264	0.70435	no
Cnksr3	-0.332653	0.05385	no	-0.127715	0.43865	no	0.235402	0.1582	no	0.44034	0.01055	yes
Cnnm3	-0.930803	5e-05	yes	-0.451464	0.00435	yes	0.0343601	0.8238	no	0.513699	0.0019	yes
Cnnm4	-0.582207	0.01	yes	-0.281642	0.1851	no	0.258711	0.2182	no	0.559275	0.01395	no
Cnot3	-0.431066	0.0489	no	0.113091	0.6023	no	0.0926482	0.67465	no	0.636805	0.00305	yes
Cnppd1	-0.692065	5e-05	yes	-0.712059	5e-05	yes	0.0586054	0.6933	no	0.038612	0.80315	no
Cnr2	-0.736299	0.00105	yes	-0.857142	0.0002	yes	0.0597342	0.76635	no	-0.0611085	0.78895	no
Cnst	-0.483635	0.0086	yes	-0.456842	0.0101	yes	0.183165	0.28175	no	0.209958	0.2612	no
Cntln	1.01667	5e-05	yes	0.788533	0.00075	yes	0.0402315	0.8666	no	-0.187908	0.36165	no
Cntnap1	1.8028	5e-05	yes	1.34774	5e-05	yes	0.248087	0.3252	no	-0.206975	0.2852	no
Cntrob	0.466298	0.01375	no	0.457656	0.01075	yes	0.374467	0.0488	no	0.365825	0.0377	no
Coa3	0.632414	5e-05	yes	0.505618	0.00135	yes	0.252026	0.1098	no	0.12523	0.4133	no
Coa5	-0.414792	0.00575	yes	-0.211879	0.15255	no	-0.156949	0.29535	no	0.0459647	0.76495	no
Coa6	0.584911	0.0003	yes	0.32717	0.0451	no	0.140386	0.3898	no	-0.117355	0.46615	no
Cobll1	-0.410387	0.0077	yes	-0.122476	0.4278	no	-0.0695664	0.65595	no	0.218345	0.15115	no
Col15a1	-1.34482	5e-05	yes	-0.783063	5e-05	yes	0.178272	0.24485	no	0.740034	5e-05	yes
Col18a1	-1.13124	5e-05	yes	-0.714622	0.0003	yes	-0.0275253	0.8855	no	0.389088	0.0306	no
Col1a1	0.464457	0.00375	yes	1.13144	5e-05	yes	-0.368341	0.03045	no	0.298642	0.0657	no
Col20a1	-1.72262	5e-05	yes	-1.50745	5e-05	yes	0.299862	0.13315	no	0.515029	0.0597	no
Col27a1	-2.30275	5e-05	yes	-1.61933	5e-05	yes	0.13899	0.39535	no	0.822415	0.0003	yes
Col3a1	0.325317	0.0335	no	0.642281	5e-05	yes	-0.347266	0.0224	no	-0.0303009	0.84345	no
Col4a1	0.612025	0.0001	yes	1.10376	5e-05	yes	-0.438397	0.00365	yes	0.0533353	0.7334	no
Col4a2	0.258362	0.0866	no	0.881598	5e-05	yes	-0.685331	5e-05	yes	-0.0620953	0.6789	no
Col5a2	0.957323	5e-05	yes	0.893444	5e-05	yes	-0.177566	0.3463	no	-0.241445	0.1435	no
Col5a3	-1.45862	5e-05	yes	-1.09745	5e-05	yes	0.578572	0.0001	yes	0.939739	5e-05	yes
Colec10	-0.748905	5e-05	yes	-1.1541	5e-05	yes	-0.0681741	0.6551	no	-0.47337	0.00335	yes
Colec11	-0.308129	0.0572	no	-0.66963	5e-05	yes	0.0224851	0.88725	no	-0.339015	0.04425	no
Commd10	0.821138	5e-05	yes	0.467698	0.01055	yes	0.247819	0.19605	no	-0.10562	0.54225	no
Commd2	0.661473	0.00015	yes	0.22329	0.184	no	0.276703	0.11375	no	-0.16148	0.32455	no
Commd3	0.637661	5e-05	yes	0.508737	0.0006	yes	0.0167541	0.9107	no	-0.11217	0.45235	no
Commd5	0.457663	0.00865	yes	0.127836	0.46555	no	0.135897	0.4445	no	-0.193929	0.2554	no
Copg1	0.335888	0.0286	no	0.47079	0.0015	yes	0.0285173	0.8506	no	0.163419	0.2875	no
Cops4	0.467399	0.00145	yes	0.254238	0.09075	no	0.161163	0.2889	no	-0.0519982	0.726	no
Cops7a	0.340596	0.02365	no	0.508576	0.00065	yes	0.0640559	0.66435	no	0.232035	0.1262	no
Cops8	0.460456	0.00335	yes	0.333918	0.02995	no	0.0919453	0.5545	no	-0.0345927	0.82345	no
Coq10a	-0.269068	0.10805	no	-0.510998	0.00245	yes	0.209746	0.2048	no	-0.0321845	0.8506	no
Coq10b	0.308048	0.05555	no	-0.204393	0.2151	no	-0.0395821	0.8117	no	-0.552023	0.0009	yes
Coq2	0.509201	0.00165	yes	0.1544	0.3353	no	0.201517	0.20955	no	-0.153284	0.3327	no
Coq3	0.739604	5e-05	yes	0.462761	0.004	yes	-0.059912	0.70525	no	-0.336755	0.03305	no
Coq6	0.662997	0.00015	yes	0.452533	0.0093	yes	0.0813596	0.6458	no	-0.129105	0.438	no
Coq7	0.838928	5e-05	yes	0.749144	5e-05	yes	-0.0531506	0.74295	no	-0.142935	0.3596	no
Coro1c	0.339237	0.026	no	0.571302	0.0002	yes	0.0914478	0.5479	no	0.323513	0.0326	no
Coro7	-0.699574	0.0034	yes	-0.407224	0.10765	no	0.209234	0.34895	no	0.501583	0.0642	no
Cotl1	0.477115	0.00295	yes	0.402965	0.011	yes	0.306689	0.06105	no	0.232539	0.1356	no
Cox17	0.404911	0.00815	yes	0.401711	0.01055	yes	-0.236725	0.1295	no	-0.239924	0.1182	no
Cox19	0.578672	0.00025	yes	0.339418	0.03045	no	0.0261782	0.8716	no	-0.213076	0.1695	no
Cox7a2	0.727614	5e-05	yes	0.384802	0.01075	yes	0.0613725	0.67995	no	-0.281439	0.0637	no
Cox7b	0.394322	0.0108	yes	0.112749	0.46745	no	-0.0642055	0.6711	no	-0.345779	0.02435	no
Cox7c	0.39216	0.0109	yes	-0.0875762	0.5751	no	-0.11427	0.4487	no	-0.594006	0.0001	yes
Cpd	0.757551	5e-05	yes	0.732588	5e-05	yes	-0.161651	0.2814	no	-0.186614	0.2062	no
Cpeb2	-0.0372639	0.80955	no	-0.391856	0.01065	yes	0.642291	5e-05	yes	0.287698	0.0657	no
Cpeb4	-0.641424	0.0001	yes	-0.28693	0.061	no	-0.0682901	0.65205	no	0.286204	0.0638	no
Cped1	-0.551491	0.0004	yes	-0.358375	0.01925	no	-0.295011	0.0474	no	-0.101895	0.49785	no
Cpm	-0.230102	0.3139	no	0.268475	0.20295	no	0.267279	0.2194	no	0.765857	0.0006	yes
Cpn2	-0.989343	5e-05	yes	-0.688748	5e-05	yes	-0.0534315	0.7647	no	0.247163	0.13835	no
Cpne8	0.308207	0.055	no	0.559803	0.0011	yes	-0.215477	0.20775	no	0.0361198	0.8237	no
Cpox	0.612829	5e-05	yes	0.666569	5e-05	yes	-0.246126	0.1158	no	-0.192386	0.23295	no
Cpq	-0.196166	0.194	no	-0.31789	0.03585	no	-0.421032	0.00475	yes	-0.542755	0.00045	yes
Cpsf1	-0.55049	0.00275	yes	-0.196116	0.2622	no	-0.0373628	0.8339	no	0.317011	0.07105	no
Cpsf4l	-2.07603	0.0002	yes	-1.91581	5e-05	yes	0.645057	0.01715	no	0.805272	0.06605	no
Cpsf7	-0.393291	0.0104	yes	0.0135739	0.92605	no	-0.180488	0.2353	no	0.226377	0.14285	no
Cpt1a	0.663876	0.0001	yes	0.457975	0.00645	yes	-0.120247	0.46605	no	-0.326148	0.05925	no
Cpt2	0.39645	0.0097	yes	0.605398	5e-05	yes	-0.415575	0.0067	yes	-0.206627	0.17175	no
Cr1l	0.419533	0.0053	yes	0.1696	0.26235	no	0.045035	0.76185	no	-0.204898	0.1732	no
Cradd	-0.097214	0.5808	no	-0.172092	0.3591	no	-0.475543	0.0089	yes	-0.550422	0.00275	yes
Cramp1l	-0.853532	5e-05	yes	-0.182842	0.24735	no	-0.278292	0.07195	no	0.392398	0.01525	no
Crat	1.29591	5e-05	yes	0.855915	5e-05	yes	0.0943161	0.61655	no	-0.345679	0.0519	no
Crb3	-0.180514	0.30655	no	-0.457923	0.00795	yes	0.293708	0.0865	no	0.016299	0.9298	no
Crebbp	-0.687937	5e-05	yes	-0.232759	0.12755	no	-0.0989073	0.5078	no	0.35627	0.01885	no
Crebl2	-0.82501	5e-05	yes	-0.763048	5e-05	yes	-0.00511981	0.97115	no	0.0568415	0.7163	no
Crebrf	-0.877236	5e-05	yes	-1.32688	5e-05	yes	0.0268396	0.8628	no	-0.422808	0.01135	yes
Creg1	0.475286	0.0035	yes	0.291556	0.066	no	-0.0700391	0.6576	no	-0.253769	0.11295	no
Creld2	-0.488049	0.00235	yes	-0.132279	0.39775	no	-0.626427	0.00015	yes	-0.270657	0.0688	no
Crem	0.482152	0.0025	yes	0.171383	0.2864	no	-0.0888163	0.57935	no	-0.399585	0.01145	yes
Crip1	0.779307	0.00235	yes	0.300207	0.2378	no	0.121708	0.64755	no	-0.357393	0.14005	no
Crip2	0.801085	5e-05	yes	1.11771	5e-05	yes	-0.150167	0.3168	no	0.166457	0.26725	no
Cript	0.464804	0.00365	yes	0.234748	0.1434	no	-0.0383085	0.811	no	-0.268365	0.0925	no
Crls1	0.633185	0.0001	yes	0.404248	0.00805	yes	0.0709393	0.6401	no	-0.157998	0.29405	no
Crot	0.495688	0.0102	yes	0.343036	0.0613	no	-0.233742	0.1973	no	-0.386394	0.0443	no
Crp	-0.473596	0.00375	yes	-0.387097	0.0242	no	-0.0895777	0.59795	no	-0.00307835	0.9836	no
Crtap	0.501802	0.0143	no	0.696602	0.0003	yes	0.158411	0.4484	no	0.353211	0.0639	no
Crtc1	-0.562334	0.0037	yes	-0.265571	0.1438	no	0.176529	0.3218	no	0.473291	0.01515	no
Crtc2	-0.483446	0.0022	yes	-0.133533	0.40065	no	0.094225	0.5444	no	0.444139	0.006	yes
Crtc3	-0.513507	0.00165	yes	-0.178343	0.26665	no	0.0300719	0.85015	no	0.365235	0.02965	no
Cry2	-1.31522	5e-05	yes	-1.37744	5e-05	yes	0.22522	0.1808	no	0.162997	0.4277	no
Crybb3	-3.15866	5e-05	yes	-2.7481	5e-05	yes	0.524046	0.0059	yes	0.934609	0.00545	yes
Cryl1	-0.316934	0.0836	no	-0.498179	0.00655	yes	0.199067	0.25985	no	0.0178218	0.92425	no
Crym	0.176985	0.36045	no	-0.435239	0.03285	no	0.0718724	0.71435	no	-0.540352	0.00805	yes
Csad	-1.39391	5e-05	yes	-1.49824	5e-05	yes	0.131975	0.38705	no	0.0276391	0.861	no
Cse1l	0.818525	5e-05	yes	0.860574	5e-05	yes	0.00832347	0.956	no	0.0503719	0.7356	no
Csf1r	-0.58733	5e-05	yes	-0.491314	0.00105	yes	0.0774363	0.6045	no	0.173453	0.2507	no
Csf2ra	-0.224523	0.40735	no	0.0787237	0.7441	no	0.455939	0.07405	no	0.759185	0.00515	yes
Csf2rb	0.623179	0.0001	yes	0.808767	5e-05	yes	-0.124761	0.45605	no	0.0608267	0.69245	no
Csgalnact2	0.511771	0.00235	yes	0.18418	0.2647	no	-0.00899356	0.9531	no	-0.336585	0.0385	no
Csk	-0.482096	0.00255	yes	-0.349341	0.0235	no	0.294779	0.05305	no	0.427535	0.00655	yes
Csnk2b	0.246042	0.09995	no	0.463328	0.00225	yes	0.0883253	0.5615	no	0.305612	0.04525	no
Cspg5	-1.10681	5e-05	yes	-0.27654	0.18495	no	0.150327	0.4755	no	0.980595	0.00015	yes
Csrp1	1.01856	5e-05	yes	0.821434	5e-05	yes	0.325342	0.05925	no	0.128216	0.4078	no
Csrp2	0.987717	5e-05	yes	1.03301	5e-05	yes	0.215448	0.18055	no	0.260743	0.0912	no
Csrp3	-0.964874	5e-05	yes	-1.10766	5e-05	yes	0.116007	0.44935	no	-0.0267773	0.87825	no
Cstf2	0.524724	0.00085	yes	0.615472	0.0001	yes	-0.101374	0.52035	no	-0.0106253	0.946	no
Ctbs	0.494505	0.0043	yes	-0.130531	0.462	no	-0.00843246	0.96345	no	-0.633469	0.00015	yes
Ctc1	1.06879	5e-05	yes	1.17558	5e-05	yes	0.0316507	0.8663	no	0.138442	0.38695	no
Ctgf	0.791458	0.00025	yes	0.712645	0.00095	yes	0.223319	0.3164	no	0.144507	0.4726	no
Cth	-0.367436	0.02595	no	-0.656943	5e-05	yes	0.0941977	0.5625	no	-0.19531	0.22675	no
Ctla2a	1.03281	0.0001	yes	1.12476	5e-05	yes	-0.311672	0.2853	no	-0.219723	0.34735	no
Ctnnbip1	-0.606423	0.0017	yes	-0.311504	0.0942	no	0.0325739	0.851	no	0.327493	0.0996	no
Ctns	-0.578614	0.0015	yes	-0.668928	5e-05	yes	0.155617	0.3315	no	0.0653031	0.70795	no
Ctps	0.911823	5e-05	yes	1.24198	5e-05	yes	-0.138311	0.48785	no	0.191842	0.252	no
Ctr9	0.135766	0.37805	no	0.597655	0.0001	yes	-0.0726904	0.6371	no	0.389199	0.0112	yes
Ctsc	-0.911353	5e-05	yes	-0.774764	5e-05	yes	0.101729	0.5158	no	0.238317	0.11085	no
Ctsf	-0.671588	5e-05	yes	-0.400768	0.01345	no	-0.231641	0.13865	no	0.03918	0.8097	no
Cttn	0.281721	0.08265	no	0.474948	0.0082	yes	-0.0907302	0.60145	no	0.102498	0.52525	no
Cul9	-1.13514	5e-05	yes	-0.948868	5e-05	yes	-0.0983876	0.58645	no	0.0878833	1	no
Cwc15	0.379069	0.01175	no	0.404492	0.00705	yes	-0.127851	0.39105	no	-0.102427	0.4987	no
Cx3cr1	-0.49086	0.01075	yes	-0.508244	0.00665	yes	0.302704	0.09065	no	0.28532	0.15485	no
Cxadr	0.426659	0.01495	no	0.569271	0.00365	yes	-0.0370085	0.8246	no	0.105604	0.58995	no
Cxcl1	-0.0776204	0.62995	no	0.452872	0.00685	yes	-0.893427	5e-05	yes	-0.362935	0.03655	no
Cxcl10	-0.150016	0.8563	no	3.08961	0.00065	yes	-2.79217	0.01105	yes	0.447448	0.4473	no
Cxcl12	-0.480073	0.0058	yes	-0.440235	0.01235	no	0.0130569	0.94065	no	0.0528951	0.7586	no
Cxcl14	1.54633	5e-05	yes	2.91582	5e-05	yes	0.443491	0.14665	no	1.81299	5e-05	yes
Cxcl9	-1.19458	5e-05	yes	-0.873559	0.00235	yes	-0.188438	0.42685	no	0.13258	0.6594	no
Cxxc5	-0.383985	0.01275	no	-0.469817	0.00185	yes	0.227709	0.1291	no	0.141877	0.35075	no
Cyb5	0.698696	0.0001	yes	0.425382	0.01375	no	0.0736617	0.66155	no	-0.199653	0.26165	no
Cyb561	0.740927	0.00015	yes	1.20686	5e-05	yes	-0.54717	0.0144	no	-0.0812385	0.6566	no
Cyb561d1	-0.484741	0.0182	no	-0.748813	0.0002	yes	0.0718911	0.7084	no	-0.192182	0.37945	no
Cyb5b	-0.603694	0.0002	yes	-0.524622	0.0018	yes	-0.102574	0.54335	no	-0.0235019	0.88305	no
Cyb5d2	-0.463712	0.005	yes	-0.299791	0.07825	no	-0.362211	0.0256	no	-0.19829	0.2453	no
Cyb5r1	0.969305	5e-05	yes	0.678481	0.0008	yes	0.473392	0.02875	no	0.182567	0.3206	no
Cyb5r3	-0.535431	0.00095	yes	-0.284342	0.0794	no	0.0604507	0.70905	no	0.311539	0.0496	no
Cybb	-0.450383	0.0048	yes	-0.254408	0.11275	no	-0.0863369	0.5848	no	0.109639	0.5026	no
Cycs	0.917257	5e-05	yes	0.863346	5e-05	yes	-0.104625	0.49755	no	-0.158535	0.28855	no
Cygb	0.615523	0.0005	yes	0.321862	0.0613	no	0.343751	0.05795	no	0.0500906	0.7586	no
Cyld	-0.429004	0.00505	yes	-0.485259	0.00225	yes	-0.160239	0.285	no	-0.216494	0.16375	no
Cyp17a1	0.624555	0.0061	yes	0.616098	0.00155	yes	0.766877	0.0009	yes	0.75842	0.00015	yes
Cyp1a2	0.151464	0.3358	no	-0.0696085	0.6646	no	0.554295	0.00065	yes	0.333222	0.0306	no
Cyp26a1	-2.19457	5e-05	yes	-2.02332	5e-05	yes	0.898874	5e-05	yes	1.07012	5e-05	yes
Cyp26b1	-0.248228	0.2507	no	-1.89574	5e-05	yes	1.90834	5e-05	yes	0.260832	0.2245	no
Cyp27a1	-0.860921	5e-05	yes	-0.626084	0.00035	yes	0.127942	0.42415	no	0.362778	0.0223	no
Cyp2a22	1.29311	5e-05	yes	0.782321	0.00015	yes	-0.047274	0.81575	no	-0.558063	0.0015	yes
Cyp2a4	2.12299	5e-05	yes	-0.566575	0.01295	no	1.73757	5e-05	yes	-0.952004	5e-05	yes
Cyp2a5	-0.763367	5e-05	yes	-1.23125	5e-05	yes	0.0483435	0.76455	no	-0.419543	0.0053	yes
Cyp2b10	0.148933	0.33155	no	0.116103	0.45865	no	-0.502204	0.00115	yes	-0.535034	0.001	yes
Cyp2b9	1.83085	5e-05	yes	-1.45364	5e-05	yes	0.608943	0.0043	yes	-2.67556	5e-05	yes
Cyp2c29	-0.219593	0.32	no	-0.67538	0.002	yes	0.0723213	0.7486	no	-0.383466	0.08265	no
Cyp2c39	0.575915	0.00045	yes	0.553654	0.00235	yes	-0.22273	0.2285	no	-0.244991	0.1324	no
Cyp2c53-ps	-1.87068	5e-05	yes	-2.04428	5e-05	yes	0.755273	0.0017	yes	0.581678	0.11155	no
Cyp2c55	2.44538	5e-05	yes	1.75116	5e-05	yes	0.406246	0.06595	no	-0.287972	0.0826	no
Cyp2c67	-0.203886	0.19965	no	-0.306299	0.0642	no	0.434729	0.0067	yes	0.332315	0.0409	no
Cyp2c70	-0.698939	5e-05	yes	-0.432334	0.01115	yes	0.0287448	0.8694	no	0.295349	0.07465	no
Cyp2d10	-0.454268	0.00375	yes	-0.623172	0.0002	yes	0.186023	0.2522	no	0.0171184	0.91315	no
Cyp2d13	-1.37097	5e-05	yes	-1.3428	5e-05	yes	0.171948	0.25565	no	0.200111	0.2014	no
Cyp2d22	-0.521727	0.0006	yes	-0.512367	0.0005	yes	0.167427	0.26925	no	0.176788	0.2354	no
Cyp2d37-ps	-1.10249	5e-05	yes	-1.43874	5e-05	yes	0.378219	0.0202	no	0.0419661	0.83615	no
Cyp2d40	-0.189023	0.21585	no	-0.427801	0.00825	yes	0.523341	0.00075	yes	0.284563	0.0767	no
Cyp2d9	-0.592793	0.0008	yes	-0.759371	0.00015	yes	0.0218825	0.90595	no	-0.144695	0.38735	no
Cyp2e1	-0.643651	0.00935	yes	-0.662559	0.00885	yes	-0.103046	0.68865	no	-0.121954	0.60775	no
Cyp2f2	-1.40343	5e-05	yes	-1.22026	5e-05	yes	-0.173284	0.34435	no	0.00989293	0.95045	no
Cyp2j5	-0.418633	0.0175	no	-0.559077	0.0013	yes	-0.0715214	0.6878	no	-0.211965	0.20525	no
Cyp2j9	-1.30984	5e-05	yes	-0.752752	0.00135	yes	-0.17789	0.368	no	0.379202	0.12635	no
Cyp2r1	0.794525	5e-05	yes	0.722482	0.00015	yes	0.0584244	0.75265	no	-0.0136188	0.9343	no
Cyp2u1	-1.95322	5e-05	yes	-2.08941	5e-05	yes	0.141487	0.37575	no	0.00529754	0.9802	no
Cyp39a1	1.40314	5e-05	yes	1.02931	5e-05	yes	-0.113268	0.5781	no	-0.487104	0.0041	yes
Cyp3a11	0.81986	0.0023	yes	0.312706	0.24295	no	0.217603	0.3875	no	-0.289551	0.2931	no
Cyp3a13	-0.597489	0.0001	yes	-0.670603	5e-05	yes	-0.0494543	0.7424	no	-0.122568	0.417	no
Cyp3a25	-0.514596	0.0046	yes	-0.768495	5e-05	yes	0.10652	0.57035	no	-0.147379	0.4057	no
Cyp3a44	1.89961	5e-05	yes	2.09099	5e-05	yes	0.54609	0.01425	no	0.737475	0.00025	yes
Cyp3a59	-0.561819	0.00055	yes	-1.16797	5e-05	yes	0.816742	5e-05	yes	0.210596	0.1933	no
Cyp4a10	4.079	5e-05	yes	3.84228	5e-05	yes	-1.43495	5e-05	yes	-1.67167	5e-05	yes
Cyp4a12a	-1.04136	5e-05	yes	-1.16509	5e-05	yes	-0.394013	0.0135	no	-0.517741	0.00075	yes
Cyp4a12b	-1.0919	5e-05	yes	-0.855668	0.00055	yes	-0.613173	0.00355	yes	-0.37694	0.13035	no
Cyp4a14	5.06766	5e-05	yes	3.72793	5e-05	yes	-0.64071	0.01155	yes	-1.98045	5e-05	yes
Cyp4a32	0.541628	0.00095	yes	0.195657	0.2427	no	-0.650608	0.0001	yes	-0.996578	5e-05	yes
Cyp4b1	-1.0485	5e-05	yes	-1.52183	5e-05	yes	0.700146	5e-05	yes	0.226821	0.27815	no
Cyp4f13	-0.971198	5e-05	yes	-0.769368	5e-05	yes	-0.0316385	0.83	no	0.170192	0.28115	no
Cyp4f16	1.25789	5e-05	yes	1.10358	5e-05	yes	0.0332929	0.90085	no	-0.121023	0.5781	no
Cyp4f17	0.377672	0.03075	no	0.512513	0.0034	yes	-0.0616165	0.7325	no	0.0732244	0.65895	no
Cyp7a1	0.706113	5e-05	yes	-1.439	5e-05	yes	1.38559	5e-05	yes	-0.759523	5e-05	yes
Cyp7b1	-1.09289	5e-05	yes	-0.884013	5e-05	yes	0.0207924	0.9077	no	0.229667	0.1364	no
Cyp8b1	-0.51746	0.00195	yes	-0.669161	0.00015	yes	-0.281958	0.08755	no	-0.433659	0.013	no
Cys1	-1.20235	0.00085	yes	-1.21192	0.00015	yes	0.352336	0.18365	no	0.342765	0.3173	no
Cyth1	-0.322937	0.0339	no	-0.553931	0.0003	yes	0.190185	0.20305	no	-0.0408082	0.79005	no
Cyth2	0.642142	0.0001	yes	0.641792	5e-05	yes	0.168156	0.29155	no	0.167806	0.27475	no
D030056L22Rik	1.12425	5e-05	yes	0.96748	5e-05	yes	0.0304008	0.8908	no	-0.126371	0.50145	no
D10Wsu102e	0.943434	5e-05	yes	0.964076	5e-05	yes	-0.430621	0.00525	yes	-0.409978	0.007	yes
D130043K22Rik	-0.688401	0.0035	yes	-1.14824	5e-05	yes	0.499483	0.0155	no	0.0396446	0.86965	no
D14Abb1e	-0.299673	0.0746	no	-0.520997	0.0017	yes	-0.0585137	0.7139	no	-0.279837	0.10875	no
D15Ertd621e	-0.218287	0.149	no	-0.395137	0.0092	yes	-0.0214505	0.88725	no	-0.1983	0.1855	no
D1Ertd622e	0.438329	0.00685	yes	0.349722	0.0309	no	-0.109379	0.50665	no	-0.197986	0.20675	no
D2Wsu81e	0.532196	0.01825	no	0.772146	0.00095	yes	-0.093943	0.69165	no	0.146007	0.47265	no
D2hgdh	-0.633985	0.00015	yes	-0.549965	0.00095	yes	-0.0220135	0.8915	no	0.062006	0.7241	no
D430042O09Rik	-1.10455	5e-05	yes	-0.666509	0.0001	yes	-0.166542	0.2839	no	0.271494	0.1008	no
D4Wsu53e	-0.681836	5e-05	yes	-0.646427	5e-05	yes	0.109005	0.4773	no	0.144415	0.3381	no
D630024D03Rik	-0.783447	0.08125	no	-0.794229	0.0351	no	1.14638	0.0038	yes	1.1356	0.01385	no
D630039A03Rik	-0.294575	0.0886	no	-0.089448	0.59165	no	0.266981	0.108	no	0.472108	0.0072	yes
D6Wsu163e	0.639849	0.00035	yes	0.220832	0.19685	no	0.160813	0.36495	no	-0.258205	0.12335	no
D730039F16Rik	-0.325979	0.0304	no	-0.471282	0.0019	yes	0.130307	0.38405	no	-0.0149957	0.9196	no
D7Ertd143e	-0.189654	0.4059	no	0.109835	0.5984	no	0.450853	0.03815	no	0.750341	0.001	yes
D930015E06Rik	-0.507587	0.003	yes	-0.652336	5e-05	yes	0.377987	0.0217	no	0.233239	0.1756	no
D930016D06Rik	-0.723921	0.00055	yes	-0.753377	0.00125	yes	-0.254234	0.2149	no	-0.28369	0.2281	no
D930048N14Rik	-1.06419	0.0004	yes	-0.854232	0.0015	yes	0.312931	0.19825	no	0.522889	0.0662	no
Daam1	-0.707544	5e-05	yes	-0.538226	0.00025	yes	0.0967618	0.52745	no	0.26608	0.07605	no
Dact2	-0.302264	0.08065	no	-0.520857	0.0029	yes	0.324203	0.04745	no	0.10561	0.5533	no
Dag1	-0.516397	0.0007	yes	-0.0170633	0.9128	no	-0.0598699	0.6935	no	0.439464	0.00385	yes
Daglb	-0.411039	0.00645	yes	-0.270988	0.07365	no	0.127075	0.3909	no	0.267126	0.08205	no
Dak	0.235752	0.13	no	-0.115134	0.47985	no	0.514549	0.0014	yes	0.163663	0.31065	no
Dancr	1.01851	0.0079	yes	0.464726	0.36985	no	0.547941	0.17365	no	-0.00584538	0.9907	no
Dap	0.00783824	0.96125	no	0.385968	0.0131	no	-0.480984	0.00185	yes	-0.102854	0.51355	no
Dap3	0.469084	0.00205	yes	0.200314	0.18475	no	0.219582	0.1472	no	-0.0491884	0.74445	no
Dapk1	-0.937775	5e-05	yes	-0.735576	5e-05	yes	-0.162614	0.28315	no	0.0395848	0.79765	no
Dapk2	0.564125	0.00255	yes	0.365491	0.0393	no	0.454983	0.0167	no	0.256349	0.1444	no
Dars2	0.746742	5e-05	yes	0.643444	0.0001	yes	0.0222282	0.88965	no	-0.0810697	0.6021	no
Dbf4	3.30894	5e-05	yes	3.00108	5e-05	yes	0.353085	0.12275	no	0.0452208	0.77105	no
Dbn1	0.617584	0.0197	no	0.726908	0.006	yes	0.0566158	0.8355	no	0.16594	0.4865	no
Dbndd2	0.789358	5e-05	yes	0.348247	0.05	no	0.318376	0.08335	no	-0.122735	0.47035	no
Dbp	-1.58268	0.02745	no	-3.91605	5e-05	yes	0.420352	0.43435	no	-1.91302	0.0069	yes
Dcaf15	0.766833	0.00045	yes	0.892597	5e-05	yes	0.403205	0.07265	no	0.52897	0.0068	yes
Dcaf5	-0.400199	0.00745	yes	-0.187793	0.20405	no	-0.154543	0.30385	no	0.0578638	0.69735	no
Dcaf7	-0.660909	5e-05	yes	-0.45981	0.00265	yes	0.0441657	0.7639	no	0.245265	0.1154	no
Dcakd	0.562415	0.00065	yes	0.920223	5e-05	yes	0.0490778	0.7633	no	0.406886	0.0108	yes
Dcbld1	1.04989	5e-05	yes	1.02616	5e-05	yes	-0.216446	0.33185	no	-0.240168	0.18665	no
Dck	1.38908	5e-05	yes	1.27968	5e-05	yes	0.307048	0.1204	no	0.197651	0.2243	no
Dclk3	-0.85544	0.0002	yes	-1.49467	5e-05	yes	0.396016	0.05535	no	-0.243215	0.3403	no
Dct	-1.88005	5e-05	yes	-1.34741	5e-05	yes	0.655647	0.01185	no	1.18829	0.00285	yes
Dctn6	0.00817474	0.96545	no	0.536559	0.00405	yes	-0.0829056	0.66565	no	0.445479	0.0166	no
Dctpp1	0.917844	5e-05	yes	0.624588	5e-05	yes	0.226899	0.17785	no	-0.0663572	0.67155	no
Dcun1d3	-0.541191	0.0016	yes	-0.0911941	0.5776	no	-0.186796	0.2462	no	0.263201	0.11215	no
Dcun1d4	-0.713846	5e-05	yes	-0.626032	5e-05	yes	-0.143087	0.3489	no	-0.055272	0.71895	no
Dcun1d5	0.416282	0.0061	yes	0.153264	0.31885	no	-0.0279167	0.8538	no	-0.290934	0.0568	no
Ddah1	-0.270257	0.07645	no	-0.34659	0.02405	no	-0.493108	0.0014	yes	-0.569441	0.00035	yes
Ddah2	0.840151	0.002	yes	0.473742	0.0681	no	0.215243	0.43465	no	-0.151166	0.52565	no
Ddhd2	-0.0855144	0.6028	no	-0.506539	0.0017	yes	0.315443	0.05375	no	-0.105582	0.5301	no
Ddi2	-0.552976	0.0007	yes	-0.190265	0.239	no	-0.124926	0.4461	no	0.237785	0.14745	no
Ddit4	-0.63803	0.00095	yes	-0.512536	0.0052	yes	0.758533	5e-05	yes	0.884027	5e-05	yes
Ddo	-0.547306	0.0023	yes	-0.757125	0.00015	yes	-0.0592227	0.73215	no	-0.269042	0.16775	no
Ddx1	0.67913	5e-05	yes	0.563974	0.00015	yes	-0.0294452	0.84485	no	-0.144601	0.3429	no
Ddx11	0.584502	0.0024	yes	0.859612	5e-05	yes	-0.0150328	0.9376	no	0.260077	0.12565	no
Ddx17	-0.684464	5e-05	yes	-0.482535	0.00325	yes	-0.131026	0.4245	no	0.0709023	0.65365	no
Ddx18	0.405173	0.01305	no	0.491511	0.0028	yes	-0.15266	0.35865	no	-0.0663228	0.67575	no
Ddx20	0.351948	0.04475	no	0.491806	0.00645	yes	0.00136044	0.9933	no	0.141219	0.40535	no
Ddx39	1.44756	5e-05	yes	1.36577	5e-05	yes	0.0332275	0.90215	no	-0.0485673	0.8282	no
Ddx39b	0.337832	0.02345	no	0.404018	0.0067	yes	0.072625	0.62385	no	0.138811	0.3492	no
Ddx56	0.162542	0.29215	no	0.415149	0.0076	yes	-0.124774	0.4216	no	0.127833	0.4093	no
Ddx60	-0.582213	0.00175	yes	-0.776945	5e-05	yes	0.184099	0.28425	no	-0.0106329	0.9587	no
Decr1	0.906866	5e-05	yes	0.597957	5e-05	yes	-0.16401	0.2824	no	-0.472919	0.0023	yes
Decr2	0.000665294	0.9975	no	0.10975	0.4636	no	-0.638975	5e-05	yes	-0.52989	5e-05	yes
Dedd2	-0.526522	0.00455	yes	-0.7644	5e-05	yes	-0.0016861	0.9937	no	-0.239564	0.2162	no
Dek	1.08906	0.00135	yes	1.08447	0.0006	yes	0.320694	0.355	no	0.316105	0.1659	no
Dennd1a	-0.845372	5e-05	yes	-0.30471	0.0808	no	-0.313516	0.0587	no	0.227146	0.21515	no
Dennd1c	-1.05478	0.0016	yes	-0.873765	0.0032	yes	0.275024	0.27785	no	0.456039	0.1637	no
Dennd4a	-0.465592	0.0024	yes	-0.486356	0.00105	yes	0.0514653	0.7267	no	0.0307011	0.83805	no
Dennd5b	-0.401889	0.0102	yes	-0.472932	0.0019	yes	0.0312201	0.8422	no	-0.0398231	0.7937	no
Dennd6b	-0.695125	0.00145	yes	-0.398654	0.0765	no	-0.178534	0.39335	no	0.117937	0.6095	no
Denr	0.382348	0.0105	yes	0.349311	0.0206	no	-0.149645	0.32175	no	-0.182682	0.21735	no
Depdc1b	5.54351	0.04575	no	4.50883	5e-05	yes	0.896952	1	no	-0.137725	0.5163	no
Deptor	-1.31868	5e-05	yes	-1.16451	5e-05	yes	-0.135067	0.4057	no	0.0190988	0.90975	no
Derl2	-0.380934	0.00935	yes	-0.513646	0.00055	yes	0.121686	0.41895	no	-0.0110258	0.9431	no
Derl3	-3.82675	5e-05	yes	-2.4682	5e-05	yes	-0.627775	0.00565	yes	0.730775	0.1182	no
Des	-0.0702168	0.73525	no	0.556236	0.0091	yes	-0.354548	0.10155	no	0.271905	0.18415	no
Desi2	0.517505	0.0006	yes	0.62253	5e-05	yes	-0.0390319	0.7954	no	0.0659936	0.6684	no
Dexi	-0.59562	0.0006	yes	-0.179814	0.2907	no	0.0573847	0.7312	no	0.473191	0.0067	yes
Dgat2	-0.413821	0.01075	yes	-0.738669	5e-05	yes	0.107034	0.51915	no	-0.217814	0.1717	no
Dgcr14	0.0701776	0.7304	no	0.420296	0.02705	no	0.15975	0.41845	no	0.509868	0.0074	yes
Dgcr2	-0.82391	5e-05	yes	-0.437575	0.0039	yes	0.203929	0.1855	no	0.590264	5e-05	yes
Dgcr8	0.567246	0.01755	no	0.814497	0.00055	yes	0.0882057	0.71005	no	0.335456	0.1303	no
Dgkq	-0.493424	0.0086	yes	-0.295884	0.12125	no	0.0268184	0.8855	no	0.224358	0.24565	no
Dgkz	0.487323	0.00085	yes	0.79534	5e-05	yes	-0.0230099	0.8789	no	0.285007	0.05845	no
Dhcr24	0.0834355	0.6678	no	0.551752	0.0061	yes	-0.109306	0.5724	no	0.35901	0.0752	no
Dhcr7	-0.536298	0.00055	yes	-0.218735	0.16215	no	0.296943	0.0573	no	0.614506	5e-05	yes
Dhdh	-0.729136	5e-05	yes	-0.722035	5e-05	yes	0.0263526	0.86305	no	0.0334539	0.8224	no
Dhfr	1.31025	5e-05	yes	1.17973	5e-05	yes	0.0920524	0.59165	no	-0.0384602	0.8071	no
Dhodh	0.545555	0.00795	yes	0.410343	0.0468	no	0.0783947	0.7124	no	-0.0568172	0.77465	no
Dhrs11	-0.553755	0.0011	yes	-0.455765	0.00605	yes	0.0535978	0.732	no	0.151588	0.37285	no
Dhrs13	0.458955	0.038	no	0.684101	0.00205	yes	-0.00537489	0.98615	no	0.219771	0.285	no
Dhrs3	-0.946123	5e-05	yes	-0.637467	5e-05	yes	0.175828	0.24525	no	0.484485	0.0013	yes
Dhrs7b	0.680335	5e-05	yes	0.469383	0.0044	yes	0.0796195	0.6292	no	-0.131333	0.4139	no
Dhrs9	0.0104368	0.96585	no	0.893444	5e-05	yes	-0.393343	0.0762	no	0.489665	0.01735	no
Dhtkd1	-1.01672	5e-05	yes	-0.884645	5e-05	yes	-0.175192	0.255	no	-0.0431154	0.77805	no
Dhx15	0.510321	0.00065	yes	0.569537	0.00015	yes	-0.138375	0.35295	no	-0.079159	0.6038	no
Dhx16	-0.682524	5e-05	yes	-0.199644	0.2024	no	0.0211339	0.8972	no	0.504014	0.00195	yes
Dhx33	-0.606068	0.0001	yes	-0.320116	0.04065	no	-4.21476e-05	0.9981	no	0.28591	0.06935	no
Dhx38	-0.00167047	0.99195	no	0.414944	0.00535	yes	-0.189483	0.2125	no	0.227131	0.13355	no
Diap2	-0.679703	5e-05	yes	-0.476915	0.0026	yes	-0.412177	0.0068	yes	-0.20939	0.18395	no
Diap3	5.96606	5e-05	yes	5.46562	5e-05	yes	0.35572	1	no	-0.144725	0.3753	no
Dido1	-0.581309	0.00025	yes	-0.480993	0.0028	yes	0.0239113	0.88665	no	0.124227	0.4387	no
Diexf	-0.569475	0.0016	yes	-0.110826	0.5292	no	-0.320319	0.0631	no	0.13833	0.4425	no
Dio1	-1.05761	5e-05	yes	-0.183933	0.2606	no	-1.04063	5e-05	yes	-0.166949	0.3065	no
Dip2c	-0.594266	5e-05	yes	-0.48732	0.00195	yes	-0.247473	0.1031	no	-0.140528	0.36585	no
Dirc2	-0.179528	0.22935	no	-0.426015	0.006	yes	0.0710855	0.63145	no	-0.175401	0.2509	no
Dis3	0.601751	0.00145	yes	0.657139	0.0007	yes	-0.12925	0.5026	no	-0.0738621	0.6825	no
Dixdc1	-1.1648	5e-05	yes	-1.276	5e-05	yes	0.253427	0.1356	no	0.142229	0.49875	no
Dlg3	-0.291105	0.08065	no	-0.502158	0.0027	yes	0.19984	0.2225	no	-0.0112128	0.94655	no
Dlgap5	6.49908	5e-05	yes	5.96969	5e-05	yes	0.341494	1	no	-0.187899	0.2279	no
Dll1	1.75756	5e-05	yes	2.04122	5e-05	yes	-0.445451	0.09305	no	-0.161786	0.38485	no
Dll4	-1.21412	5e-05	yes	-0.538431	0.02365	no	-0.626514	0.00265	yes	0.0491753	0.84115	no
Dmd	0.693578	5e-05	yes	0.231347	0.1347	no	0.0356419	0.81115	no	-0.426589	0.0054	yes
Dmpk	-0.541137	0.00115	yes	-0.0107999	0.94485	no	-0.0567592	0.7259	no	0.473578	0.0058	yes
Dmxl2	-0.399363	0.0072	yes	-0.476789	0.00195	yes	0.158855	0.29155	no	0.0814293	0.5887	no
Dnaaf2	0.847653	0.0005	yes	0.881972	0.00105	yes	0.0678633	0.8064	no	0.102182	0.6115	no
Dnaja4	-0.775239	0.00015	yes	-0.458938	0.03075	no	-0.52813	0.0079	yes	-0.211829	0.3297	no
Dnajb1	-0.365137	0.0163	no	0.206532	0.1816	no	-0.75033	5e-05	yes	-0.178661	0.23795	no
Dnajb2	-0.439574	0.0057	yes	-0.380457	0.01525	no	-0.104168	0.5008	no	-0.0450505	0.77305	no
Dnajb5	-0.609679	0.00725	yes	-0.386942	0.08445	no	0.0555735	0.79435	no	0.27831	0.2348	no
Dnajb9	0.0840756	0.57445	no	-0.214315	0.15895	no	-0.141422	0.3527	no	-0.439813	0.00295	yes
Dnajc10	0.815083	5e-05	yes	0.729882	5e-05	yes	-0.147297	0.3228	no	-0.232498	0.12415	no
Dnajc15	0.517683	0.002	yes	0.0615773	0.70885	no	0.159279	0.34905	no	-0.296827	0.06855	no
Dnajc18	-0.645491	0.00025	yes	-0.321244	0.049	no	-0.0723904	0.6465	no	0.251856	0.13255	no
Dnajc28	-0.729191	5e-05	yes	-0.803823	5e-05	yes	-0.151191	0.36595	no	-0.225822	0.2311	no
Dnajc3	-0.483174	0.0028	yes	-0.321179	0.0483	no	-0.250916	0.123	no	-0.0889216	0.57085	no
Dnajc8	0.761705	5e-05	yes	0.503791	0.00145	yes	0.153126	0.3344	no	-0.104788	0.4908	no
Dnajc9	1.60381	5e-05	yes	1.85061	5e-05	yes	0.00690998	0.97215	no	0.25371	0.11155	no
Dnase2a	0.509105	0.003	yes	0.20529	0.2225	no	0.111532	0.5198	no	-0.192283	0.2419	no
Dnmt1	0.829241	5e-05	yes	1.39669	5e-05	yes	0.0824359	0.6047	no	0.649888	5e-05	yes
Dnph1	0.926691	5e-05	yes	0.894752	5e-05	yes	0.0580604	0.78425	no	0.026121	0.88775	no
Dntt	2.37329	5e-05	yes	1.37137	5e-05	yes	1.38067	0.00055	yes	0.378746	0.09925	no
Doc2g	-0.970087	0.0104	yes	-1.13331	0.0014	yes	0.489264	0.1086	no	0.326039	0.39465	no
Dock1	-0.396862	0.01095	yes	0.0902268	0.5589	no	-0.250435	0.107	no	0.236654	0.1225	no
Dock10	-0.334096	0.0809	no	-0.556567	0.00385	yes	0.179235	0.32585	no	-0.0432366	0.82225	no
Dock4	-0.860054	5e-05	yes	-0.526514	0.0003	yes	-0.279319	0.0629	no	0.0542212	0.71985	no
Dock5	-0.691399	5e-05	yes	-0.562768	0.0004	yes	0.0096769	0.9484	no	0.138309	0.36885	no
Dock6	-1.08469	0.0001	yes	-0.770364	0.0121	no	0.17574	0.4506	no	0.490065	0.10695	no
Dock8	-0.662791	5e-05	yes	-0.565086	0.0001	yes	0.0111149	0.93805	no	0.10882	0.46995	no
Dock9	-1.06663	5e-05	yes	-0.872544	5e-05	yes	-0.0299722	0.84555	no	0.16411	0.3506	no
Dohh	0.424719	0.00855	yes	0.395293	0.0125	no	0.11647	0.47875	no	0.0870436	0.5822	no
Dok2	-0.440977	0.12545	no	-0.705158	0.0098	yes	0.451614	0.0853	no	0.187433	0.52605	no
Dom3z	0.645947	0.00015	yes	0.771994	5e-05	yes	0.145655	0.37015	no	0.271701	0.0843	no
Donson	0.440412	0.0553	no	0.866803	0.0006	yes	-0.201632	0.41345	no	0.224758	0.29655	no
Dopey2	-0.797031	0.00055	yes	-0.529814	0.03395	no	0.0018362	0.98955	no	0.269053	0.2488	no
Dot1l	-0.304343	0.06585	no	0.554174	0.0007	yes	-0.128794	0.42415	no	0.729723	5e-05	yes
Dph3	0.712869	5e-05	yes	0.559425	0.00045	yes	0.202146	0.24285	no	0.0487022	0.7621	no
Dph5	0.431075	0.03035	no	0.553349	0.0078	yes	-0.265272	0.20745	no	-0.142998	0.44675	no
Dpt	-0.285187	0.19275	no	-0.632673	0.008	yes	-0.218367	0.3115	no	-0.565853	0.01755	no
Dpy19l3	-0.497732	0.00255	yes	-0.0363598	0.81955	no	-0.0489516	0.7538	no	0.412421	0.01205	no
Dpy30	0.63719	5e-05	yes	0.680739	5e-05	yes	-0.0887656	0.585	no	-0.0452165	0.77305	no
Dpyd	-0.566219	0.00025	yes	-0.4818	0.003	yes	-0.446098	0.008	yes	-0.361679	0.02545	no
Dpys	-0.389276	0.0105	yes	-0.387235	0.0152	no	-0.0121284	0.93385	no	-0.0100873	0.94575	no
Dqx1	-0.176434	0.3144	no	-0.485167	0.0057	yes	0.342389	0.04825	no	0.0336559	0.85435	no
Dram2	0.560607	0.0003	yes	0.137353	0.35715	no	-0.103354	0.486	no	-0.526608	0.00035	yes
Dsc2	-0.432807	0.00445	yes	-0.354338	0.0184	no	0.211479	0.1629	no	0.289948	0.0533	no
Dsg1c	-1.8495	5e-05	yes	-2.33795	5e-05	yes	0.274835	0.1813	no	-0.21362	1	no
Dsg2	-0.776811	5e-05	yes	-0.475082	0.00195	yes	-0.0156353	0.92105	no	0.286093	0.05825	no
Dsn1	3.68586	5e-05	yes	2.99012	5e-05	yes	0.57695	1	no	-0.118792	0.5285	no
Dsp	-0.609369	5e-05	yes	-0.57978	0.0001	yes	0.124649	0.413	no	0.154238	0.30225	no
Dstyk	-0.859759	5e-05	yes	-0.822326	5e-05	yes	-0.108441	0.4881	no	-0.0710082	0.6802	no
Dtl	3.42401	5e-05	yes	2.9545	5e-05	yes	0.739153	1	no	0.269642	0.12765	no
Dtnb	0.662229	5e-05	yes	0.922582	5e-05	yes	-0.413104	0.00975	yes	-0.15275	0.3176	no
Dtwd1	0.554163	0.00695	yes	-0.0166242	0.9373	no	0.229208	0.2761	no	-0.341579	0.091	no
Dtx2	-0.666557	0.00435	yes	0.0845959	0.69555	no	-0.172777	0.4253	no	0.578376	0.0131	no
Dtx4	-0.199445	0.18465	no	0.136976	0.3537	no	0.0611143	0.6817	no	0.397535	0.00835	yes
Dtymk	1.23743	5e-05	yes	1.17634	5e-05	yes	0.18147	0.3096	no	0.120386	0.47015	no
Dus2l	0.48853	0.0048	yes	0.291976	0.0791	no	0.112542	0.5125	no	-0.0840128	0.60475	no
Dus3l	0.141546	0.4326	no	0.383448	0.02915	no	0.241517	0.17865	no	0.48342	0.006	yes
Dusp1	0.0649761	0.70695	no	-0.326889	0.0426	no	0.893793	5e-05	yes	0.501928	0.0029	yes
Dusp11	-0.381012	0.01095	yes	-0.307409	0.03945	no	-0.176638	0.23635	no	-0.103034	0.4954	no
Dusp16	-0.601535	5e-05	yes	-0.346239	0.02235	no	-0.000843185	0.9957	no	0.254453	0.09075	no
Dusp19	0.169448	0.40635	no	-0.395476	0.07	no	0.00930896	0.9699	no	-0.555614	0.01035	yes
Dusp22	0.542143	0.0025	yes	0.415427	0.02435	no	0.0347986	0.8529	no	-0.0919171	0.60705	no
Dusp3	0.417797	0.0043	yes	0.251364	0.0918	no	0.0567479	0.7028	no	-0.109685	0.45585	no
Dusp5	0.337801	0.37995	no	1.69879	0.00215	yes	-1.1796	0.0237	no	0.181385	0.60495	no
Dusp8	1.09006	0.00015	yes	1.83909	5e-05	yes	-0.431925	1	no	0.317107	0.12195	no
Dut	1.40573	5e-05	yes	1.44673	5e-05	yes	0.0388293	0.84205	no	0.0798348	0.61885	no
Dvl1	-0.388193	0.01005	yes	-0.190759	0.20375	no	0.146261	0.33335	no	0.343695	0.02355	no
Dvl2	-0.620605	0.01125	yes	-0.387292	0.1029	no	-0.0303154	0.89395	no	0.202997	0.41285	no
Dvl3	-0.839279	5e-05	yes	-0.13572	0.4604	no	-0.0274168	0.88165	no	0.676142	0.001	yes
Dync1h1	-0.406791	0.01055	yes	-0.25446	0.1057	no	-0.0550665	0.73075	no	0.0972646	0.5368	no
Dynll1	1.26227	5e-05	yes	1.43674	5e-05	yes	-0.257258	0.1026	no	-0.0827822	0.58295	no
Dynll2	-0.47926	0.002	yes	-0.495383	0.001	yes	-0.00055731	0.99805	no	-0.0166807	0.91645	no
Dynlrb1	0.415147	0.00565	yes	0.359685	0.01705	no	0.0370727	0.79715	no	-0.0183901	0.90355	no
Dynlt3	0.424056	0.00505	yes	0.190464	0.1999	no	-0.0589408	0.68785	no	-0.292533	0.0501	no
Dyrk1b	-0.883166	5e-05	yes	-0.869453	5e-05	yes	0.465806	0.00995	yes	0.47952	0.0216	no
Dyrk2	-0.816302	5e-05	yes	-0.687721	5e-05	yes	0.188769	0.2137	no	0.31735	0.0479	no
Dyrk3	0.931561	0.0017	yes	1.33226	5e-05	yes	0.251172	0.39145	no	0.651874	0.00475	yes
Dzip3	0.647216	0.00205	yes	0.759648	0.00095	yes	-0.41593	0.0689	no	-0.303497	0.1338	no
E130102H24Rik	-0.798205	0.00675	yes	-1.21992	0.0003	yes	0.281996	0.2574	no	-0.139721	0.67	no
E130308A19Rik	-0.464324	0.0331	no	-0.523365	0.01105	yes	0.346917	0.081	no	0.287876	0.19325	no
E2f1	2.09883	5e-05	yes	2.2313	5e-05	yes	0.480176	0.11655	no	0.612647	0.00275	yes
E2f2	0.374625	0.06035	no	0.802802	5e-05	yes	0.18343	0.3585	no	0.611607	0.0013	yes
E2f4	0.129134	0.40855	no	0.600224	0.0003	yes	-0.160824	0.30605	no	0.310266	0.04695	no
E2f8	0.530908	0.00185	yes	1.20165	5e-05	yes	-0.238368	0.1737	no	0.432371	0.00685	yes
E330009J07Rik	-0.840504	0.0105	yes	-0.478948	0.1206	no	-0.00993715	0.9796	no	0.351619	0.2971	no
E330011O21Rik	1.00558	0.00245	yes	0.248373	0.39205	no	0.613863	0.05785	no	-0.143341	0.60915	no
Eapp	0.442773	0.00635	yes	0.456108	0.0075	yes	-0.220918	0.1828	no	-0.207583	0.1954	no
Ebpl	0.054646	0.7141	no	-0.380005	0.01325	no	-0.0020637	0.9893	no	-0.436715	0.00425	yes
Ecd	0.26196	0.08	no	0.506667	0.00115	yes	-0.089521	0.5607	no	0.155186	0.30435	no
Ece1	-0.541561	0.00055	yes	-0.30969	0.058	no	0.023535	0.88505	no	0.255406	0.11275	no
Ece2	0.558326	0.00965	yes	0.141946	0.53145	no	0.0462729	0.835	no	-0.370106	0.0845	no
Ech1	0.670374	0.0001	yes	0.536515	0.0006	yes	-0.177051	0.25185	no	-0.310911	0.05155	no
Eci1	0.660259	5e-05	yes	0.550702	0.00025	yes	-0.319903	0.03255	no	-0.42946	0.0043	yes
Eci2	0.891869	5e-05	yes	0.69761	5e-05	yes	-0.389182	0.0122	no	-0.583442	0.0004	yes
Ecm1	-0.99263	5e-05	yes	-0.580304	0.0001	yes	0.0397549	0.79075	no	0.452081	0.0033	yes
Ecscr	1.1205	5e-05	yes	0.803677	0.0053	yes	-0.138879	0.6441	no	-0.455707	0.05885	no
Ect2	5.97631	5e-05	yes	5.02118	5e-05	yes	0.635431	1	no	-0.319699	0.039	no
Eda2r	3.15188	5e-05	yes	4.07274	5e-05	yes	-0.882704	1	no	0.0381579	0.87955	no
Edc3	-0.468573	0.00635	yes	-0.217392	0.18885	no	-0.0929306	0.5704	no	0.15825	0.34865	no
Edem1	-0.547616	0.0005	yes	-0.222065	0.1584	no	-0.171721	0.2774	no	0.153831	0.3198	no
Edem2	0.07805	0.58975	no	0.412856	0.0055	yes	0.101477	0.48985	no	0.436284	0.0036	yes
Ednrb	0.598182	0.0005	yes	0.832126	5e-05	yes	-0.244738	0.1833	no	-0.0107942	0.95055	no
Eef1b2	0.647243	5e-05	yes	0.488912	0.0016	yes	0.140144	0.34985	no	-0.0181865	0.9049	no
Eef1d	0.595887	0.0001	yes	0.5182	0.00065	yes	0.0141948	0.9224	no	-0.0634922	0.66515	no
Eef1e1	0.76194	5e-05	yes	0.459083	0.0136	no	-0.0217578	0.909	no	-0.324615	0.0593	no
Eef1g	0.591604	5e-05	yes	0.671884	5e-05	yes	-0.0702992	0.6372	no	0.00998125	0.94535	no
Eepd1	-0.689542	5e-05	yes	-0.862609	5e-05	yes	0.446242	0.00565	yes	0.273175	0.1134	no
Efemp2	0.911787	0.00035	yes	0.955868	0.0001	yes	0.220597	0.3862	no	0.264677	0.2065	no
Efna1	-0.729597	5e-05	yes	-0.42255	0.0101	yes	-0.361663	0.0176	no	-0.0546167	0.7383	no
Efna5	-0.632742	0.0022	yes	-0.365443	0.1095	no	-0.679355	0.00095	yes	-0.412056	0.06985	no
Efr3a	-0.279677	0.0617	no	-0.407495	0.00615	yes	0.00120565	0.99315	no	-0.126611	0.39855	no
Eftud2	0.55838	0.00035	yes	0.719428	5e-05	yes	0.0571573	0.7057	no	0.218205	0.1397	no
Egfr	-0.535614	0.00905	yes	-0.185112	0.3761	no	-0.272137	0.1978	no	0.0783646	0.69775	no
Egln3	0.891883	5e-05	yes	1.05101	5e-05	yes	0.0550508	0.7766	no	0.214179	0.1962	no
Egr1	2.79297	5e-05	yes	3.86556	5e-05	yes	-0.537302	0.0255	no	0.535286	0.00065	yes
Ehbp1	-0.641169	0.0001	yes	-0.675284	5e-05	yes	0.0719523	0.65615	no	0.037837	0.82395	no
Ehbp1l1	0.0206863	0.9114	no	-0.0630787	0.7228	no	0.460964	0.0099	yes	0.377199	0.03725	no
Ehd2	0.827406	5e-05	yes	0.667117	0.00165	yes	0.0305511	0.89185	no	-0.129737	0.50185	no
Ehd4	0.265879	0.1127	no	0.764053	5e-05	yes	-0.197869	0.2523	no	0.300306	0.06755	no
Ehhadh	1.31639	5e-05	yes	0.191363	0.21455	no	-0.141531	0.35785	no	-1.26656	5e-05	yes
Ehmt1	-0.530244	0.0006	yes	-0.280114	0.0666	no	-0.113929	0.45475	no	0.136201	0.36985	no
Ehmt2	0.142511	0.3594	no	0.400758	0.00915	yes	0.0299224	0.8459	no	0.288169	0.0719	no
Eif1a	0.385216	0.01	yes	0.251635	0.09975	no	-0.30659	0.04065	no	-0.440171	0.004	yes
Eif1ad	0.516469	0.0009	yes	0.559711	0.00035	yes	-0.0275195	0.8614	no	0.015722	0.91885	no
Eif1ax	0.393207	0.0091	yes	0.199019	0.20885	no	-0.106239	0.4886	no	-0.300427	0.0535	no
Eif2ak4	-0.497947	0.00275	yes	-0.282733	0.08515	no	-0.00476614	0.97575	no	0.210448	0.2186	no
Eif2b1	0.354439	0.0221	no	0.556304	0.0005	yes	-0.172232	0.27475	no	0.029633	0.8449	no
Eif2b2	0.356812	0.02895	no	0.5574	0.00095	yes	-0.0743774	0.6456	no	0.12621	0.4229	no
Eif2b4	0.706066	5e-05	yes	0.772691	5e-05	yes	-0.0948962	0.5318	no	-0.0282716	0.846	no
Eif2d	0.511466	0.00085	yes	0.647806	5e-05	yes	0.0672248	0.6563	no	0.203564	0.17125	no
Eif2s1	0.649759	5e-05	yes	0.57003	0.0004	yes	-0.140019	0.35315	no	-0.219748	0.14625	no
Eif3b	0.172726	0.2514	no	0.415674	0.00685	yes	-0.0566621	0.70495	no	0.186286	0.222	no
Eif3d	0.471795	0.00165	yes	0.567295	0.0002	yes	0.0462893	0.75925	no	0.141789	0.34955	no
Eif3f	-0.367351	0.0307	no	0.0659622	0.6862	no	0.157808	0.3447	no	0.591122	0.00045	yes
Eif3g	0.441889	0.00445	yes	0.576793	0.00015	yes	-0.117065	0.43545	no	0.0178396	0.90735	no
Eif3h	0.372372	0.0135	no	0.41074	0.00695	yes	0.146338	0.333	no	0.184706	0.21855	no
Eif3k	0.310344	0.04235	no	0.440237	0.003	yes	0.0714458	0.6375	no	0.201339	0.181	no
Eif3l	0.431391	0.0044	yes	0.451366	0.0031	yes	-0.0432444	0.7651	no	-0.0232695	0.8715	no
Eif4a1	0.751918	5e-05	yes	0.799352	5e-05	yes	-0.124924	0.4201	no	-0.0774901	0.6212	no
Eif4a2	-0.188304	0.23945	no	-0.495688	0.0026	yes	-0.130217	0.41165	no	-0.437601	0.00705	yes
Eif4a3	0.409009	0.0072	yes	0.692832	5e-05	yes	-0.00870311	0.9534	no	0.27512	0.0678	no
Eif4b	-0.512704	0.0006	yes	-0.180099	0.2419	no	-0.0537889	0.72515	no	0.278816	0.0718	no
Eif4e	0.811547	5e-05	yes	0.794644	5e-05	yes	-0.13545	0.35845	no	-0.152353	0.31565	no
Eif4ebp2	-0.778825	5e-05	yes	-0.602284	0.0002	yes	-0.0239439	0.8773	no	0.152597	0.3046	no
Eif4ebp3	-0.987125	5e-05	yes	0.0130929	0.94025	no	-0.926811	5e-05	yes	0.0734073	0.68355	no
Eif4g3	-0.836072	5e-05	yes	-0.286498	0.06165	no	-0.164146	0.28935	no	0.385429	0.01125	yes
Eif5a	0.594252	0.0002	yes	0.558833	0.00045	yes	0.0829138	0.6038	no	0.047495	0.7708	no
Eif6	0.573887	0.0001	yes	0.50432	0.0012	yes	0.162694	0.2803	no	0.093127	0.54035	no
Elac1	-0.889265	5e-05	yes	-0.914614	5e-05	yes	-0.00911041	0.95765	no	-0.0344594	0.8608	no
Elf3	0.747584	0.00765	yes	1.98099	5e-05	yes	-0.333921	0.27235	no	0.899484	0.0001	yes
Elf5	-2.03407	5e-05	yes	-1.32107	0.0005	yes	-0.468307	0.0707	no	0.244693	1	no
Elk4	-0.567749	0.00015	yes	-0.407932	0.00595	yes	0.0048019	0.974	no	0.164619	0.27405	no
Ell	-0.682519	5e-05	yes	-0.309132	0.04585	no	-0.421372	0.00625	yes	-0.0479856	0.75595	no
Elmo2	0.348188	0.04175	no	0.457607	0.00685	yes	0.289881	0.09205	no	0.3993	0.0164	no
Elmo3	-0.761306	5e-05	yes	-0.605332	0.0002	yes	0.147648	0.342	no	0.303621	0.06765	no
Elmod3	-0.707115	0.00015	yes	-0.167526	0.3418	no	-0.506251	0.00265	yes	0.0333385	0.84765	no
Elmsan1	-0.5379	0.00095	yes	0.0308896	0.84355	no	0.054888	0.7262	no	0.623678	0.0001	yes
Eln	0.197414	0.3674	no	0.64101	0.0026	yes	-0.25418	0.268	no	0.189415	0.35355	no
Elovl2	0.512491	0.00415	yes	0.189404	0.2769	no	0.0987139	0.56045	no	-0.224373	0.2073	no
Elovl3	-0.587091	0.0004	yes	-0.650571	0.0001	yes	0.158395	0.34815	no	0.0949149	0.5427	no
Elovl6	-0.377288	0.0128	no	-0.677215	5e-05	yes	0.452009	0.0032	yes	0.152082	0.30715	no
Eltd1	0.411049	0.00935	yes	0.312381	0.04855	no	-0.137154	0.3826	no	-0.235823	0.1206	no
Emc3	0.426322	0.00425	yes	0.506581	0.0006	yes	-0.0261668	0.86335	no	0.0540931	0.7132	no
Emcn	0.572712	0.0249	no	0.659285	0.01105	yes	-0.0124296	0.9614	no	0.0741435	0.74795	no
Emd	0.41221	0.01515	no	0.559968	0.0013	yes	-0.111768	0.52105	no	0.0359898	0.8268	no
Emilin1	0.773195	5e-05	yes	0.870787	5e-05	yes	-0.155909	0.3042	no	-0.0583163	0.69695	no
Eml3	-0.491741	0.00175	yes	-0.279979	0.06945	no	0.0272331	0.85585	no	0.238995	0.1256	no
Emp1	1.56104	5e-05	yes	1.67634	5e-05	yes	-0.319595	0.1952	no	-0.204291	0.2634	no
Emr1	-0.597069	0.0004	yes	-0.48454	0.00405	yes	-0.01328	0.9373	no	0.0992496	0.56645	no
Enc1	0.988179	5e-05	yes	1.07568	5e-05	yes	0.0625492	0.74545	no	0.150052	0.36605	no
Endov	-0.548224	0.00755	yes	-0.370977	0.06535	no	0.0706405	0.7143	no	0.247887	0.2421	no
Engase	-0.422153	0.04195	no	-0.691548	0.0004	yes	0.287411	0.13095	no	0.0180161	0.929	no
Enho	-0.36533	0.0283	no	-0.471136	0.0052	yes	0.313104	0.05245	no	0.207298	0.23465	no
Enkd1	1.1975	0.0071	yes	1.31397	0.00135	yes	0.241296	1	no	0.357764	0.26145	no
Enoph1	0.930366	0.00055	yes	0.532347	0.0252	no	0.462032	0.0769	no	0.0640129	0.7707	no
Enpep	-0.382101	0.01285	no	-0.441442	0.0038	yes	0.161657	0.291	no	0.102316	0.4945	no
Enpp2	-0.0830099	0.58005	no	-0.100867	0.50905	no	-0.36952	0.0173	no	-0.387377	0.0095	yes
Entpd5	0.565039	0.00035	yes	0.429918	0.00675	yes	0.0121743	0.9377	no	-0.122946	0.44885	no
Entpd8	-0.373859	0.01325	no	-0.414681	0.00635	yes	0.167065	0.2613	no	0.126244	0.4018	no
Eny2	0.51573	0.0057	yes	0.153561	0.428	no	-0.0163424	0.92825	no	-0.378512	0.05985	no
Eogt	0.401656	0.0539	no	0.568507	0.00625	yes	0.110787	0.60485	no	0.277638	0.1542	no
Ep300	-0.597143	0.0001	yes	-0.430732	0.00485	yes	-0.0493541	0.73975	no	0.117057	0.43225	no
Epas1	-0.707253	5e-05	yes	-0.346285	0.02545	no	-0.00547519	0.9727	no	0.355493	0.0205	no
Epb4.1l4b	-0.569646	0.0002	yes	-0.377594	0.01335	no	0.0648378	0.65695	no	0.25689	0.0906	no
Epg5	-0.738193	5e-05	yes	-0.577617	0.00015	yes	-0.0476848	0.746	no	0.112891	0.4564	no
Ephx1	0.757344	5e-05	yes	0.670863	5e-05	yes	-0.0588245	0.7089	no	-0.145305	0.38215	no
Epm2a	-1.23557	0.00045	yes	-0.888298	0.00625	yes	-0.147091	0.5881	no	0.200183	0.56015	no
Eppk1	-0.30742	0.0456	no	-0.0595331	0.69775	no	0.23292	0.1346	no	0.480808	0.002	yes
Erbb2ip	-0.353303	0.0213	no	-0.488516	0.00185	yes	-0.108088	0.4843	no	-0.243301	0.10875	no
Erbb3	-0.8316	5e-05	yes	-0.678362	5e-05	yes	-0.00472317	0.97585	no	0.148516	0.3322	no
Erc2	-0.853622	5e-05	yes	-0.482236	0.00845	yes	-0.341897	0.0461	no	0.029489	0.87375	no
Ercc3	0.146	0.3426	no	0.40836	0.00835	yes	-0.00278881	0.9825	no	0.259571	0.09535	no
Ercc6	-0.480439	0.00295	yes	-0.315688	0.052	no	-0.0486058	0.7533	no	0.116145	0.48625	no
Ercc6l	4.56125	5e-05	yes	3.92061	5e-05	yes	0.760343	1	no	0.1197	0.50865	no
Erdr1	-0.444907	0.08295	no	0.858173	0.00065	yes	-0.299462	0.23415	no	1.00362	0.00015	yes
Erh	0.701651	0.00475	yes	0.553127	0.02615	no	0.0236179	0.92305	no	-0.124907	0.5895	no
Eri1	0.844137	5e-05	yes	0.961557	5e-05	yes	-0.0515442	0.74935	no	0.065875	0.66085	no
Eri2	1.73834	0.00015	yes	1.39607	0.0014	yes	0.0906995	0.843	no	-0.251574	0.40325	no
Ermp1	0.460205	0.00255	yes	0.430279	0.0038	yes	-0.139897	0.35105	no	-0.169822	0.24945	no
Ern1	-0.812226	5e-05	yes	-0.247727	0.10715	no	-0.0116834	0.93955	no	0.552816	0.0005	yes
Ero1lb	-0.637562	5e-05	yes	-0.474039	0.0018	yes	-0.227301	0.13265	no	-0.0637776	0.67125	no
Esco2	5.28601	5e-05	yes	5.23847	5e-05	yes	0.133531	1	no	0.0859963	0.57995	no
Esf1	0.0752315	0.6329	no	-0.156259	0.33985	no	-0.17243	0.27135	no	-0.403921	0.0112	yes
Espl1	4.34188	5e-05	yes	4.69399	5e-05	yes	-0.136601	1	no	0.215511	0.19465	no
Esr1	-0.64211	5e-05	yes	-0.710414	5e-05	yes	0.039335	0.7926	no	-0.0289693	0.8506	no
Esrp2	-0.43783	0.00775	yes	-0.167947	0.331	no	-0.0269985	0.87395	no	0.242885	0.159	no
Etf1	0.399282	0.00905	yes	0.342142	0.0248	no	-0.0489991	0.74495	no	-0.10614	0.486	no
Etfa	0.38502	0.0172	no	0.0239833	0.87865	no	-0.18077	0.24875	no	-0.541807	0.0008	yes
Etfb	0.456924	0.00405	yes	0.213095	0.1721	no	-0.14688	0.3526	no	-0.390709	0.01445	no
Etfdh	0.0967601	0.53525	no	-0.00566865	0.97	no	-0.388921	0.0134	no	-0.491349	0.00275	yes
Etnk1	-0.637209	5e-05	yes	-0.654493	5e-05	yes	-0.213225	0.16305	no	-0.230509	0.12685	no
Ets2	0.426991	0.00435	yes	0.906976	5e-05	yes	-0.297416	0.05165	no	0.182569	0.2249	no
Etv3	-0.482509	0.00215	yes	-0.32456	0.0413	no	-0.158432	0.3133	no	-0.000483168	0.9957	no
Eva1a	-0.204837	0.1734	no	-0.497531	0.00105	yes	0.0832812	0.5788	no	-0.209412	0.1637	no
Evi5	-0.280838	0.06475	no	-0.425142	0.0062	yes	0.0240189	0.87805	no	-0.120285	0.4246	no
Ewsr1	0.244095	0.1022	no	0.477658	0.00185	yes	-0.137325	0.3519	no	0.0962382	0.5236	no
Exo5	0.750176	0.001	yes	0.299491	0.17185	no	0.166454	0.4635	no	-0.284231	0.17375	no
Exoc4	0.633392	0.00015	yes	0.994391	5e-05	yes	-0.688626	5e-05	yes	-0.327627	0.02995	no
Exog	0.515496	0.0199	no	0.711097	0.0022	yes	-0.185168	0.43765	no	0.0104331	0.9613	no
Exosc1	0.266711	0.16575	no	0.522869	0.006	yes	-0.0747261	0.70335	no	0.181433	0.31475	no
Exosc10	0.154602	0.31115	no	0.411146	0.00885	yes	-0.143733	0.35415	no	0.112811	0.45695	no
Exosc2	0.608821	0.00045	yes	0.687375	0.0001	yes	0.134919	0.43885	no	0.213474	0.1873	no
Exosc6	0.704531	0.00035	yes	0.737621	0.0002	yes	0.169944	0.40655	no	0.203034	0.2523	no
Exosc8	1.28215	5e-05	yes	1.27972	5e-05	yes	0.280134	0.20715	no	0.277703	0.12165	no
Exph5	-1.07596	5e-05	yes	-1.14681	5e-05	yes	0.158095	0.29665	no	0.0872365	0.58915	no
Ext1	-0.342928	0.02135	no	0.0923685	0.5333	no	-0.493102	0.00105	yes	-0.057805	0.6954	no
Extl1	-1.59445	5e-05	yes	-1.79503	5e-05	yes	0.38757	0.01895	no	0.186992	0.39405	no
Extl3	-0.791819	5e-05	yes	-0.290708	0.05055	no	-0.186715	0.2104	no	0.314397	0.03605	no
Ezh1	-0.457236	0.00485	yes	-0.476362	0.0034	yes	-0.0224384	0.8863	no	-0.0415643	0.80135	no
Ezh2	1.43482	5e-05	yes	1.77123	5e-05	yes	0.00176291	0.99115	no	0.338177	0.0368	no
F11	-0.0998731	0.5097	no	-0.0906085	0.54765	no	0.462035	0.00215	yes	0.4713	0.0015	yes
F12	-0.411869	0.0075	yes	-0.209744	0.1732	no	0.107467	0.48505	no	0.309592	0.04355	no
F5	-0.474882	0.00735	yes	-0.317557	0.0789	no	-0.0641573	0.7204	no	0.0931676	0.59675	no
F630028O10Rik	-0.915894	0.00045	yes	-0.0970487	0.6666	no	-0.231648	0.2881	no	0.587196	0.01665	no
F7	-0.66427	5e-05	yes	-0.686614	5e-05	yes	-0.000470574	0.9981	no	-0.0228154	0.88045	no
F8	-0.395956	0.0076	yes	-0.604791	0.00025	yes	-0.616278	5e-05	yes	-0.825113	5e-05	yes
F830016B08Rik	-1.51127	5e-05	yes	-1.28436	5e-05	yes	-0.586499	0.00025	yes	-0.359585	0.0486	no
Fabp1	0.596187	0.0091	yes	0.00483981	0.9813	no	-0.220384	0.2956	no	-0.811732	0.0004	yes
Fabp2	1.76196	5e-05	yes	1.02943	5e-05	yes	0.206198	0.16655	no	-0.526329	0.00075	yes
Fabp4	1.15947	5e-05	yes	0.898057	5e-05	yes	0.212894	0.2646	no	-0.0485183	0.76875	no
Fabp5	-0.0285456	0.84655	no	-0.42841	0.00525	yes	0.502188	0.0014	yes	0.102324	0.50935	no
Fads2	0.971362	5e-05	yes	0.995823	5e-05	yes	-0.202022	0.2056	no	-0.17756	0.29545	no
Fads3	-0.706931	0.0001	yes	-0.390559	0.03295	no	-0.25324	0.141	no	0.0631324	0.74125	no
Fahd1	-0.200127	0.1932	no	-0.451202	0.0038	yes	0.160178	0.29175	no	-0.090897	0.5549	no
Fahd2a	-0.464777	0.0114	yes	-0.647405	0.00085	yes	0.0175827	0.9188	no	-0.165046	0.38935	no
Fam109a	-0.440213	0.0352	no	-0.580274	0.00635	yes	0.0563336	0.77015	no	-0.0837268	0.7028	no
Fam110a	0.903761	0.00055	yes	1.0403	5e-05	yes	0.361756	0.15655	no	0.49829	0.01955	no
Fam111a	0.957114	5e-05	yes	0.942159	0.0002	yes	-0.0383092	0.8745	no	-0.0532641	0.785	no
Fam114a1	0.503489	0.00065	yes	0.286734	0.0541	no	0.28147	0.06105	no	0.0647158	0.6627	no
Fam117b	-0.469572	0.0094	yes	-0.759219	5e-05	yes	0.145304	0.39355	no	-0.144343	0.44855	no
Fam118a	1.21785	5e-05	yes	0.69069	0.00185	yes	0.451293	0.0595	no	-0.0758707	0.6976	no
Fam122b	1.30267	5e-05	yes	0.992321	5e-05	yes	0.0698827	0.78035	no	-0.24047	0.22935	no
Fam126b	-0.630084	5e-05	yes	-1.09571	5e-05	yes	-0.246101	0.10615	no	-0.711727	5e-05	yes
Fam131c	0.939951	5e-05	yes	0.248572	0.2537	no	0.555846	0.0191	no	-0.135533	0.5226	no
Fam133b	0.433776	0.01665	no	0.506441	0.0062	yes	-0.10294	0.5902	no	-0.0302752	0.86245	no
Fam134b	0.00468235	0.9754	no	-0.0480516	0.7522	no	-0.426631	0.0055	yes	-0.479365	0.0012	yes
Fam13a	-1.02042	5e-05	yes	-1.67567	5e-05	yes	0.550831	0.0007	yes	-0.104414	0.60115	no
Fam149a	-0.697544	5e-05	yes	-0.301006	0.0491	no	-0.126698	0.4063	no	0.26984	0.0821	no
Fam160a1	-0.966707	5e-05	yes	-0.583344	0.0017	yes	-0.0164388	0.9262	no	0.366924	0.063	no
Fam160b1	-0.526559	0.00045	yes	-0.604187	0.00015	yes	0.0904927	0.5421	no	0.0128647	0.92785	no
Fam160b2	-0.645508	0.00145	yes	-0.304639	0.1056	no	0.0694969	0.699	no	0.410365	0.041	no
Fam162a	0.566461	0.00015	yes	0.421883	0.006	yes	-0.0924087	0.5419	no	-0.236987	0.1189	no
Fam167b	0.185642	0.33635	no	-0.358888	0.05475	no	0.551928	0.00505	yes	0.00739829	0.97215	no
Fam168a	-0.501542	0.0009	yes	-0.314422	0.03805	no	-0.0640776	0.6657	no	0.123043	0.4159	no
Fam172a	-0.0991946	0.553	no	-0.36111	0.04405	no	-0.391367	0.0212	no	-0.653282	0.0002	yes
Fam174b	-0.832419	0.00225	yes	-0.407963	0.13435	no	-0.264106	0.28015	no	0.160351	0.56765	no
Fam179b	-0.414062	0.00635	yes	-0.499867	0.0013	yes	-0.0248217	0.8655	no	-0.110627	0.47055	no
Fam187b	0.735839	0.001	yes	0.636671	0.00395	yes	0.0753611	0.74755	no	-0.0238069	0.9051	no
Fam188a	0.454506	0.00295	yes	0.451381	0.0033	yes	-0.0354097	0.81075	no	-0.0385347	0.79665	no
Fam193a	-0.467474	0.0023	yes	-0.170061	0.27065	no	-0.0425712	0.78375	no	0.254842	0.1091	no
Fam193b	-1.42814	5e-05	yes	-0.980552	5e-05	yes	0.0112819	0.9372	no	0.458866	0.0041	yes
Fam198a	-0.443549	0.0881	no	-0.583488	0.0095	yes	0.819341	0.00065	yes	0.679402	0.0089	yes
Fam20a	-0.471778	0.00275	yes	-0.35651	0.022	no	0.218224	0.15835	no	0.333492	0.03655	no
Fam210a	-1.293	5e-05	yes	-1.15445	5e-05	yes	-0.108414	0.46795	no	0.0301369	0.84185	no
Fam210b	-0.790491	5e-05	yes	-0.663865	5e-05	yes	0.00261729	0.98535	no	0.129244	0.39195	no
Fam211a	0.871224	0.0006	yes	1.36842	5e-05	yes	-0.393853	0.1424	no	0.103338	0.62575	no
Fam213a	-0.213959	0.15435	no	-0.429987	0.00485	yes	-0.168595	0.26615	no	-0.384623	0.0117	no
Fam213b	-0.302271	0.05195	no	-0.593646	0.0002	yes	0.215504	0.16465	no	-0.0758713	0.6319	no
Fam214a	-1.10735	5e-05	yes	-1.46006	5e-05	yes	0.257252	0.0836	no	-0.0954624	0.54015	no
Fam214b	-0.854382	5e-05	yes	-0.547415	0.00095	yes	-0.0511029	0.7593	no	0.255864	0.1606	no
Fam216a	0.756406	0.00705	yes	0.31265	0.20315	no	0.628388	0.0255	no	0.184632	0.44645	no
Fam219a	-0.771491	0.00745	yes	-0.598619	0.03	no	0.082748	0.7523	no	0.25562	0.39225	no
Fam222a	-0.893577	0.0002	yes	-0.200859	0.3017	no	0.418378	0.0388	no	1.1111	5e-05	yes
Fam222b	-0.517254	0.00215	yes	-0.0610044	0.71325	no	0.0205218	0.8969	no	0.476771	0.0044	yes
Fam25c	0.92886	5e-05	yes	0.919857	5e-05	yes	0.435138	0.0045	yes	0.426135	0.00435	yes
Fam3c	0.502406	0.0012	yes	0.285489	0.0615	no	0.0498295	0.74395	no	-0.167088	0.2751	no
Fam45a	0.43799	0.00545	yes	0.186748	0.22885	no	0.0398283	0.7975	no	-0.211414	0.16605	no
Fam46a	-0.199071	0.2184	no	-0.453578	0.0057	yes	0.0851214	0.5841	no	-0.169386	0.3006	no
Fam46c	0.0208232	0.93085	no	0.437497	0.0855	no	-0.637698	0.00835	yes	-0.221024	0.35115	no
Fam47e	-0.602477	0.0004	yes	-1.36476	5e-05	yes	0.644473	5e-05	yes	-0.117813	0.48495	no
Fam49b	0.466055	0.0109	yes	0.376001	0.04005	no	0.0579416	0.76075	no	-0.0321126	0.85455	no
Fam53c	-0.402397	0.01005	yes	-0.243771	0.11395	no	0.0902379	0.55495	no	0.248865	0.109	no
Fam63b	-0.543525	0.00045	yes	-0.976734	5e-05	yes	0.281642	0.0683	no	-0.151568	0.35425	no
Fam64a	4.29942	0.04575	no	3.87705	0.0031	yes	0.546782	1	no	0.124406	0.6524	no
Fam72a	1.88247	5e-05	yes	1.35776	5e-05	yes	0.256883	0.4416	no	-0.267835	0.25335	no
Fam81a	2.02939	5e-05	yes	2.21193	5e-05	yes	0.0110654	0.97885	no	0.193607	0.3039	no
Fam83a	2.65386	5e-05	yes	1.86512	5e-05	yes	1.01562	0.00415	yes	0.226884	0.2653	no
Fam83d	5.23119	5e-05	yes	6.95939	0.04575	no	-1.62028	1	no	0.107927	0.5136	no
Fam83h	-0.504957	0.0024	yes	-0.172421	0.28565	no	0.13718	0.38905	no	0.469716	0.0045	yes
Fam89a	-0.667725	0.00085	yes	-0.693299	0.0004	yes	0.509408	0.00415	yes	0.483833	0.01775	no
Fam92a	0.755407	5e-05	yes	0.86156	5e-05	yes	-0.00701253	0.9732	no	0.0991414	0.5574	no
Fam96a	0.747698	5e-05	yes	0.568288	0.00025	yes	-0.0347124	0.8117	no	-0.214122	0.157	no
Fam96b	0.562782	0.00115	yes	0.459844	0.00795	yes	0.221242	0.21755	no	0.118304	0.4704	no
Fam98a	0.301421	0.0431	no	0.389103	0.0093	yes	-0.0596037	0.6917	no	0.0280781	0.84775	no
Fam98b	0.55787	0.0004	yes	0.451102	0.0055	yes	-0.015726	0.92015	no	-0.122494	0.4339	no
Fam98c	-0.879906	0.0026	yes	-0.767904	0.00545	yes	0.166618	0.4886	no	0.27862	0.34245	no
Fancb	3.39367	5e-05	yes	3.14943	5e-05	yes	0.156706	1	no	-0.0875413	0.64795	no
Fance	-0.544967	0.00855	yes	-0.549991	0.0092	yes	0.0184781	0.922	no	0.0134538	0.9517	no
Fancl	0.861322	0.0001	yes	0.315868	0.12015	no	0.128088	0.55255	no	-0.417366	0.03115	no
Far1	0.0583157	0.76505	no	0.00533872	0.98345	no	-0.594977	0.00415	yes	-0.647954	0.0024	yes
Farp1	0.162817	0.2736	no	0.374462	0.01395	no	0.228214	0.12765	no	0.439859	0.0039	yes
Fars2	-0.101836	0.5195	no	4.18817e-05	0.9985	no	-0.401825	0.00995	yes	-0.299947	0.0556	no
Farsa	0.300557	0.05115	no	0.461427	0.00255	yes	-0.0915589	0.5552	no	0.0693113	0.65095	no
Farsb	0.412442	0.0076	yes	0.376498	0.01825	no	-0.0658699	0.6781	no	-0.101813	0.5141	no
Fas	0.451529	0.00325	yes	0.325731	0.04115	no	-0.187821	0.24225	no	-0.313619	0.0398	no
Fasn	-1.81898	5e-05	yes	-1.178	5e-05	yes	0.247272	0.14505	no	0.88825	5e-05	yes
Fastkd1	-0.709451	0.0003	yes	-0.642593	0.00075	yes	0.083469	0.6424	no	0.150327	0.45525	no
Fastkd2	0.598569	0.00015	yes	0.348797	0.0299	no	0.0560734	0.72705	no	-0.193698	0.21435	no
Fbf1	-0.791241	0.0002	yes	-0.216466	0.259	no	-0.0609458	0.73325	no	0.513829	0.0122	no
Fbln2	0.9096	5e-05	yes	0.832811	0.00025	yes	0.0516724	0.83045	no	-0.025117	0.90305	no
Fbn1	0.561978	0.00105	yes	0.844363	5e-05	yes	-0.188553	0.27505	no	0.093832	0.55875	no
Fbrs	-0.977938	5e-05	yes	-0.384917	0.03605	no	0.146331	0.40545	no	0.739351	0.0003	yes
Fbrsl1	-0.904537	5e-05	yes	-0.392269	0.02545	no	0.274271	0.1175	no	0.78654	5e-05	yes
Fbxl18	-0.650716	0.00295	yes	-0.0777246	0.704	no	0.00681338	0.97185	no	0.579805	0.0071	yes
Fbxl20	-1.11841	5e-05	yes	-1.13152	5e-05	yes	0.277855	0.05825	no	0.26474	0.0967	no
Fbxl4	-0.451179	0.00755	yes	-0.342106	0.04615	no	-0.037795	0.81915	no	0.0712781	0.68035	no
Fbxl8	0.658276	0.0068	yes	0.340902	0.1258	no	0.424796	0.08015	no	0.107422	0.62255	no
Fbxo21	-0.75277	5e-05	yes	-0.840131	5e-05	yes	0.107936	0.47785	no	0.0205755	0.89385	no
Fbxo31	-1.11744	5e-05	yes	-0.82166	5e-05	yes	-0.29303	0.05135	no	0.00275	0.98635	no
Fbxo36	-0.924054	0.0005	yes	-0.372045	0.15905	no	-0.428356	0.0779	no	0.123654	0.6567	no
Fbxo42	-0.652805	0.00015	yes	-0.330568	0.0411	no	-0.103295	0.5119	no	0.218942	0.18715	no
Fbxo46	-0.889594	0.00015	yes	-0.370223	0.065	no	0.0276153	0.8875	no	0.546986	0.0123	no
Fbxo5	2.75113	5e-05	yes	2.7317	5e-05	yes	0.000108024	1	no	-0.0193194	0.9246	no
Fbxo6	0.451286	0.0035	yes	0.083008	0.59455	no	0.492852	0.0016	yes	0.124574	0.41885	no
Fbxw9	0.402908	0.0112	yes	0.0210842	0.88885	no	0.609965	5e-05	yes	0.228141	0.1405	no
Fcgr1	-0.778226	0.00265	yes	-0.398558	0.1041	no	-0.0879375	0.7091	no	0.291731	0.2643	no
Fcgr2b	-0.330977	0.03055	no	-0.401788	0.00915	yes	-0.0514995	0.73175	no	-0.122311	0.4321	no
Fcho2	-0.388532	0.01375	no	-0.541338	0.00035	yes	0.0249788	0.87055	no	-0.127827	0.41565	no
Fchsd2	-0.421907	0.00645	yes	-0.370621	0.0156	no	0.0356264	0.8125	no	0.0869122	0.5792	no
Fdps	-0.832997	5e-05	yes	-0.581782	0.00025	yes	0.275317	0.0868	no	0.526531	0.00095	yes
Fdx1	-0.21476	0.14865	no	-0.626529	5e-05	yes	0.138756	0.3528	no	-0.273013	0.06955	no
Fen1	2.66647	5e-05	yes	2.41577	5e-05	yes	0.513176	0.01465	no	0.262478	0.0922	no
Fes	-0.448421	0.03725	no	-0.482198	0.0143	no	0.554891	0.00525	yes	0.521114	0.01585	no
Fgd2	-0.28256	0.29095	no	-0.897102	0.00095	yes	0.463438	0.06295	no	-0.151104	0.58925	no
Fgd4	-0.428899	0.01095	yes	-0.82882	5e-05	yes	0.272052	0.09985	no	-0.127869	0.473	no
Fgd5	-0.803332	5e-05	yes	-0.172887	0.32375	no	-0.29045	0.087	no	0.339995	0.06685	no
Fgd6	-0.469827	0.00185	yes	-0.448556	0.0032	yes	0.0705151	0.64395	no	0.0917868	0.5323	no
Fgf21	2.02894	5e-05	yes	0.517555	0.2055	no	0.331207	0.4727	no	-1.18018	0.00075	yes
Fgfr1op	0.447877	0.0053	yes	0.243833	0.12985	no	-0.0397622	0.8074	no	-0.243806	0.1241	no
Fgfr2	-0.94475	5e-05	yes	-0.947459	5e-05	yes	0.146865	0.33755	no	0.144156	0.35025	no
Fgfr4	-0.463308	0.0021	yes	-0.244608	0.1057	no	0.0598266	0.6891	no	0.278527	0.063	no
Fggy	-0.550053	0.00025	yes	-0.6483	5e-05	yes	-0.302011	0.0407	no	-0.400258	0.0074	yes
Fgl2	-0.540959	0.0239	no	-0.764857	0.00215	yes	-0.00408771	0.98745	no	-0.227986	0.3743	no
Fgr	-0.427633	0.0569	no	0.0237348	0.91125	no	0.15863	0.4535	no	0.609998	0.0077	yes
Fh1	0.6251	5e-05	yes	0.619225	5e-05	yes	-0.124375	0.42395	no	-0.130249	0.42145	no
Fhit	0.23232	0.42335	no	1.42569	1	no	-3.2777	0.1195	no	-2.08434	0.0001	yes
Fhl3	0.817812	0.01085	yes	0.69792	0.0166	no	0.283681	0.38425	no	0.163789	0.54735	no
Ficd	-0.837171	5e-05	yes	-0.511802	0.0032	yes	-0.143066	0.37735	no	0.182302	0.307	no
Fignl1	5.19754	5e-05	yes	4.20431	5e-05	yes	1.04661	1	no	0.0533765	0.76275	no
Fignl2	-0.822265	5e-05	yes	-0.444311	0.00495	yes	-0.111828	0.47225	no	0.266126	0.10125	no
Fis1	0.393187	0.0101	yes	0.166762	0.26615	no	0.148799	0.32575	no	-0.0776273	0.60135	no
Fitm1	0.45774	0.02625	no	-0.149585	0.48445	no	0.0613615	0.77775	no	-0.545964	0.0102	yes
Fitm2	0.269607	0.08645	no	0.245657	0.1323	no	-0.517478	0.0015	yes	-0.541429	0.00075	yes
Fkbp11	0.687357	0.0002	yes	0.0836144	0.6369	no	0.447761	0.0155	no	-0.155982	0.3685	no
Fkbp14	0.865172	0.0001	yes	0.189745	0.3539	no	0.279985	0.1855	no	-0.395442	0.04065	no
Fkbp15	-0.383076	0.0103	yes	-0.15617	0.298	no	-0.0137288	0.9268	no	0.213176	0.15715	no
Fkbp1a	0.747388	5e-05	yes	0.722943	5e-05	yes	0.00393688	0.97675	no	-0.0205078	0.89135	no
Fkbp5	-0.463406	0.0024	yes	0.460249	0.002	yes	-0.73024	5e-05	yes	0.193416	0.19835	no
Flad1	-0.606434	0.0001	yes	-0.581054	5e-05	yes	-0.0318879	0.83145	no	-0.00650786	0.9691	no
Flcn	-0.891097	5e-05	yes	-1.24451	5e-05	yes	0.201547	0.18925	no	-0.151866	0.3515	no
Flii	-0.534288	0.00135	yes	-0.24802	0.1323	no	-0.00153113	0.99315	no	0.284736	0.08855	no
Flna	0.432248	0.0042	yes	0.378421	0.0115	yes	0.0682923	0.64675	no	0.0144653	0.92675	no
Flot1	0.642056	5e-05	yes	0.507057	0.0009	yes	0.17602	0.2642	no	0.0410207	0.7815	no
Flot2	0.194021	0.18375	no	0.418355	0.00505	yes	-0.0148291	0.91885	no	0.209505	0.16085	no
Flt1	-0.165452	0.29805	no	0.111405	0.4896	no	-0.49714	0.00185	yes	-0.220283	0.1694	no
Flt3l	-0.489203	0.11365	no	-0.793732	0.00975	yes	0.317058	0.25765	no	0.0125279	0.97205	no
Fmo2	-0.416129	0.00795	yes	-0.450343	0.00385	yes	-0.0434523	0.779	no	-0.0776658	0.6268	no
Fmo5	0.184422	0.28995	no	0.520569	0.0042	yes	-0.0774745	0.65735	no	0.258672	0.1502	no
Fmr1	0.681768	0.0001	yes	0.370707	0.0148	no	0.0884577	0.5575	no	-0.222603	0.1397	no
Fn1	-0.657413	0.004	yes	-0.156513	0.51395	no	-0.0462026	0.84305	no	0.454697	0.048	no
Fn3k	-1.26131	5e-05	yes	-1.74271	5e-05	yes	0.27512	0.2213	no	-0.206274	0.43195	no
Fnbp1	-0.769182	5e-05	yes	-0.252243	0.1498	no	0.0377502	0.8236	no	0.554689	0.00265	yes
Fnbp4	-0.584261	0.0001	yes	-0.349213	0.0235	no	-0.0552025	0.71905	no	0.179846	0.25065	no
Fndc3a	-0.456607	0.0035	yes	-0.392993	0.00935	yes	-0.212128	0.16215	no	-0.148514	0.31865	no
Fndc3b	0.271913	0.0694	no	0.487099	0.0014	yes	-0.354549	0.01645	no	-0.139363	0.35945	no
Fnip1	0.0207729	0.8919	no	-0.462325	0.00265	yes	-0.0249932	0.8678	no	-0.508091	0.0008	yes
Fnip2	-0.865708	5e-05	yes	-0.950579	5e-05	yes	5.78838e-05	0.99725	no	-0.084813	0.6097	no
Fntb	0.767364	0.0003	yes	0.857695	5e-05	yes	0.0106669	0.96385	no	0.100998	0.5856	no
Focad	-0.308016	0.05865	no	0.0713529	0.6663	no	-0.418244	0.00975	yes	-0.0388747	0.8081	no
Fopnl	0.948418	5e-05	yes	0.608629	0.00015	yes	0.0691006	0.68155	no	-0.270688	0.09085	no
Fos	1.62632	5e-05	yes	3.1849	5e-05	yes	-1.53418	0.0003	yes	0.0244004	0.90465	no
Fosl2	-0.260565	0.1068	no	0.214134	0.19325	no	-0.49458	0.00365	yes	-0.0198811	0.90745	no
Foxa1	-0.444595	0.00875	yes	-0.150195	0.3698	no	-0.0189697	0.9059	no	0.275431	0.11265	no
Foxa3	0.351273	0.0208	no	0.412745	0.0061	yes	-0.184508	0.2198	no	-0.123036	0.4231	no
Foxj2	-0.867271	5e-05	yes	-0.879321	5e-05	yes	0.238903	0.17305	no	0.226852	0.2699	no
Foxk1	-1.14779	5e-05	yes	-0.973626	5e-05	yes	0.104577	0.5022	no	0.278738	0.10005	no
Foxm1	4.4928	5e-05	yes	4.6089	5e-05	yes	0.429976	1	no	0.546074	0.0005	yes
Foxn3	-1.09687	5e-05	yes	-0.732562	5e-05	yes	-0.0479449	0.748	no	0.31636	0.04285	no
Foxo1	-0.535587	0.0004	yes	-0.420755	0.0051	yes	0.226638	0.1313	no	0.341471	0.02445	no
Foxo3	-1.10956	5e-05	yes	-0.90522	5e-05	yes	0.00502659	0.97465	no	0.20937	0.1998	no
Foxo4	-0.553724	0.00035	yes	-0.344529	0.0247	no	-0.240833	0.11355	no	-0.0316379	0.8366	no
Foxp1	-0.721791	5e-05	yes	-0.398649	0.01215	no	0.0111688	0.9436	no	0.334311	0.03785	no
Foxp4	-0.211391	0.18995	no	0.189729	0.23025	no	0.248919	0.1205	no	0.650038	0.0001	yes
Foxq1	0.458236	0.0077	yes	0.370184	0.04635	no	-0.485741	0.0101	yes	-0.573792	0.00125	yes
Fpgt	-0.184449	0.2524	no	-0.101959	0.53525	no	-0.50327	0.00225	yes	-0.42078	0.0122	no
Frat1	-0.956542	5e-05	yes	-0.691368	0.00075	yes	-0.108863	0.5518	no	0.156311	0.47205	no
Frat2	-0.680305	0.01135	yes	-0.657024	0.01365	no	-0.00246535	0.98605	no	0.0208161	0.93855	no
Frmd4b	-0.161323	0.283	no	-0.496549	0.0008	yes	0.36513	0.01505	no	0.0299038	0.84425	no
Frrs1	0.574994	0.0005	yes	0.817995	5e-05	yes	-0.0782885	0.6343	no	0.164712	0.2796	no
Fryl	-0.517998	0.00085	yes	-0.429987	0.00575	yes	-0.00213301	0.9896	no	0.0858775	0.56765	no
Frzb	1.13383	5e-05	yes	1.45637	5e-05	yes	-0.0958917	0.7387	no	0.226644	0.30955	no
Fscn1	0.561613	0.00855	yes	0.960382	5e-05	yes	-0.112929	0.6066	no	0.28584	0.13905	no
Fst	1.35253	5e-05	yes	1.53582	5e-05	yes	-0.616001	0.0632	no	-0.432706	0.0675	no
Fstl1	0.840213	5e-05	yes	0.939426	5e-05	yes	-0.181077	0.34665	no	-0.0818642	0.6212	no
Ftcd	-0.420943	0.00885	yes	-0.482458	0.0025	yes	0.208209	0.20525	no	0.146694	0.3608	no
Ftl1	0.578706	0.004	yes	0.448507	0.0308	no	0.135231	0.49475	no	0.0050327	0.97995	no
Ftsj1	0.7233	5e-05	yes	0.638223	0.00015	yes	0.00997925	0.9514	no	-0.0750973	0.63735	no
Fubp1	0.361126	0.01765	no	0.556692	0.0004	yes	-0.267581	0.07655	no	-0.0720156	0.6332	no
Fuca2	0.637651	0.00045	yes	-0.0403928	0.8165	no	0.497	0.0072	yes	-0.181044	0.3031	no
Fuom	0.659955	0.00035	yes	0.190879	0.2658	no	0.17962	0.302	no	-0.289456	0.08085	no
Furin	-0.453042	0.00425	yes	-0.167697	0.30515	no	0.0676314	0.6772	no	0.352977	0.02615	no
Fut10	0.762463	0.00035	yes	0.531481	0.00715	yes	0.315805	0.1389	no	0.0848235	0.6562	no
Fut11	-0.189234	0.3414	no	-0.53923	0.0095	yes	-0.0363605	0.85285	no	-0.386356	0.06605	no
Fxn	0.699894	0.0007	yes	0.823036	0.0001	yes	-0.0315957	0.8874	no	0.0915462	0.63665	no
Fxyd5	0.562757	0.03175	no	0.956556	0.0006	yes	-0.180666	0.522	no	0.213133	0.3761	no
Fyb	-0.598966	0.00105	yes	-0.359727	0.04615	no	-0.0662676	0.70525	no	0.172971	0.35785	no
Fyco1	-0.954277	5e-05	yes	-0.710053	0.0001	yes	-0.00408426	0.9764	no	0.24014	0.1157	no
Fzd4	-0.303353	0.0551	no	-0.519013	0.00155	yes	0.0431283	0.7809	no	-0.172532	0.28215	no
Fzd5	-0.628406	0.0002	yes	-0.473045	0.0043	yes	0.084318	0.59995	no	0.239679	0.16815	no
Fzd6	0.612382	0.00675	yes	0.023819	0.91145	no	0.461745	0.04045	no	-0.126818	0.5371	no
Fzd7	-0.630563	5e-05	yes	-0.567717	0.0002	yes	0.169236	0.2679	no	0.232081	0.1555	no
Fzd8	-0.509395	0.01135	yes	-0.938278	5e-05	yes	0.524384	0.0043	yes	0.0955012	0.64695	no
G2e3	2.01347	5e-05	yes	1.63817	5e-05	yes	-0.0948862	0.59885	no	-0.470191	0.0016	yes
G3bp1	0.676853	5e-05	yes	0.824747	5e-05	yes	-0.0979153	0.50405	no	0.0499787	0.73745	no
G3bp2	0.539334	0.00035	yes	0.519171	0.00075	yes	-0.0286095	0.84955	no	-0.0487731	0.74395	no
G630090E17Rik	-0.489156	0.00375	yes	-0.262359	0.12035	no	-0.00536028	0.97235	no	0.221437	0.20175	no
G6pc	0.0111836	0.95025	no	-0.448326	0.00455	yes	0.488523	0.00275	yes	0.0290132	0.8583	no
Gaa	-0.393893	0.00835	yes	-0.149761	0.31425	no	-0.079904	0.5891	no	0.164229	0.27685	no
Gab1	-0.46471	0.00905	yes	-0.421537	0.0127	no	0.231233	0.16565	no	0.274406	0.12355	no
Gabarapl1	-0.538729	0.00075	yes	-0.801243	5e-05	yes	-0.00395866	0.9791	no	-0.266473	0.0899	no
Gabbr2	-0.689099	0.001	yes	0.0697395	0.70795	no	0.256432	0.17805	no	1.01527	5e-05	yes
Gabpb2	-0.520341	0.00025	yes	-0.373597	0.01125	yes	-0.0336277	0.81905	no	0.113117	0.4537	no
Gadd45b	1.19749	5e-05	yes	1.12915	5e-05	yes	-0.0859485	0.76575	no	-0.15429	0.48885	no
Gadd45g	2.00965	5e-05	yes	1.12905	5e-05	yes	0.770626	5e-05	yes	-0.109977	0.48705	no
Gale	1.17556	5e-05	yes	1.01396	5e-05	yes	0.226138	0.15585	no	0.0645362	0.6662	no
Galk1	0.5735	0.0002	yes	0.241306	0.12205	no	0.0346565	0.82565	no	-0.297538	0.05105	no
Galns	0.754789	5e-05	yes	0.984659	5e-05	yes	0.126893	0.4964	no	0.356763	0.0334	no
Galnt18	-0.121358	0.61845	no	0.871438	0.0024	yes	-0.846996	0.0032	yes	0.145799	0.55385	no
Galnt4	-0.261398	0.12055	no	-0.505148	0.00415	yes	0.180807	0.2788	no	-0.062943	0.7244	no
Galt	-0.541691	0.00045	yes	-0.472891	0.0013	yes	0.107537	0.4745	no	0.176337	0.2559	no
Gan	-0.79311	0.00155	yes	0.28686	0.2366	no	-0.550262	0.02185	no	0.529709	0.0327	no
Gapdh	0.526532	0.0007	yes	0.528437	0.0014	yes	0.218535	0.14405	no	0.220439	0.1661	no
Gar1	0.57426	0.0063	yes	0.677635	0.00105	yes	0.109333	0.6111	no	0.212708	0.2718	no
Gars	0.385729	0.01205	no	0.482904	0.0012	yes	-0.0183194	0.9028	no	0.0788558	0.6032	no
Gas1	-1.37544	5e-05	yes	-1.64412	5e-05	yes	0.278796	0.1204	no	0.0101115	0.9591	no
Gas2	0.527585	0.00045	yes	-0.0194402	0.8956	no	0.176672	0.2381	no	-0.370352	0.0137	no
Gas2l1	-0.0596707	0.69765	no	0.291765	0.06235	no	0.0538619	0.73085	no	0.405297	0.01	yes
Gas2l3	2.95647	5e-05	yes	2.48027	5e-05	yes	0.505961	1	no	0.0297619	0.8526	no
Gas5	0.652757	5e-05	yes	0.550351	0.0003	yes	0.0656957	0.66955	no	-0.0367106	0.8096	no
Gas6	-0.436687	0.007	yes	-0.380564	0.01945	no	-0.132314	0.42385	no	-0.0761915	0.6222	no
Gas7	0.374187	0.0577	no	0.594728	0.004	yes	-0.280776	0.17895	no	-0.0602349	0.7535	no
Gatad1	0.484442	0.00165	yes	0.503171	0.00095	yes	-0.056068	0.7056	no	-0.0373387	0.8011	no
Gatad2a	-0.0226162	0.88035	no	0.346332	0.0231	no	0.0667613	0.66255	no	0.43571	0.00385	yes
Gatad2b	-0.658077	0.0012	yes	0.0468129	0.79915	no	0.0395811	0.8277	no	0.744471	0.00025	yes
Gatm	0.419332	0.0062	yes	0.0056502	0.97045	no	0.291184	0.0614	no	-0.122498	0.42045	no
Gbe1	-0.257069	0.0835	no	-0.441639	0.0033	yes	0.105105	0.4832	no	-0.0794647	0.5918	no
Gbf1	-0.528669	0.00045	yes	-0.118312	0.4422	no	-0.169419	0.2574	no	0.240938	0.1087	no
Gbp10	-0.843986	5e-05	yes	-1.00292	5e-05	yes	0.259368	0.12885	no	0.100435	0.5993	no
Gbp11	-1.01075	5e-05	yes	-0.914122	5e-05	yes	-0.233112	0.1276	no	-0.136483	0.3991	no
Gbp9	-0.0106132	0.95575	no	-0.650621	0.0018	yes	0.328191	0.0954	no	-0.311817	0.1384	no
Gca	0.631426	0.0014	yes	0.507599	0.00795	yes	0.0657718	0.7363	no	-0.058056	0.74015	no
Gcat	-0.245924	0.10205	no	-0.41023	0.00815	yes	0.249296	0.0922	no	0.0849901	0.58535	no
Gcc1	-0.290462	0.05975	no	-0.416917	0.00765	yes	-0.137753	0.37395	no	-0.264208	0.09235	no
Gcgr	-0.543494	0.0006	yes	-0.591069	0.0001	yes	0.0644039	0.67605	no	0.0168293	0.91365	no
Gchfr	-0.208445	0.16875	no	-0.507065	0.00115	yes	0.138104	0.35475	no	-0.160517	0.29545	no
Gck	-2.13376	5e-05	yes	-1.68896	5e-05	yes	0.0428895	0.77985	no	0.487693	0.00245	yes
Gckr	-0.620902	5e-05	yes	-0.769589	5e-05	yes	0.0637227	0.6693	no	-0.0849647	0.571	no
Gcn1l1	-0.547646	0.0003	yes	-0.0351795	0.8225	no	-0.128061	0.3926	no	0.384406	0.01175	no
Gcnt4	-0.930198	5e-05	yes	-0.456402	0.02015	no	-0.236348	0.20395	no	0.237448	0.26025	no
Gcsh	0.449021	0.0025	yes	0.220296	0.1454	no	0.0219175	0.88445	no	-0.206807	0.17295	no
Gdf10	0.721434	5e-05	yes	0.767871	5e-05	yes	0.115054	0.5097	no	0.161491	0.31715	no
Gdf15	1.33144	5e-05	yes	1.18356	5e-05	yes	0.378533	0.09505	no	0.23066	0.21495	no
Gdf2	0.471342	0.00275	yes	0.477538	0.00255	yes	0.0748372	0.63925	no	0.081034	0.60235	no
Gdi1	-0.457166	0.0027	yes	-0.290847	0.05175	no	-0.0374257	0.80575	no	0.128894	0.3922	no
Gemin2	0.625927	0.0007	yes	0.582304	0.00165	yes	0.0854997	0.66045	no	0.0418761	0.80835	no
Gemin6	1.3273	5e-05	yes	1.12126	5e-05	yes	0.113811	0.6022	no	-0.0922252	0.601	no
Gen1	2.04185	5e-05	yes	2.29749	5e-05	yes	-0.105684	1	no	0.149951	0.45465	no
Get4	0.679587	0.0001	yes	0.446501	0.00575	yes	0.243833	0.1521	no	0.010747	0.94575	no
Gfer	0.374245	0.0168	no	0.493533	0.0012	yes	0.0941889	0.5472	no	0.213476	0.16775	no
Gfra2	-0.658116	0.00225	yes	-0.385466	0.05875	no	0.146373	0.4607	no	0.419022	0.0581	no
Gga3	-0.911167	5e-05	yes	-0.415881	0.03325	no	-0.302504	0.10245	no	0.192782	0.35	no
Ggct	0.813783	5e-05	yes	0.760071	0.0001	yes	-0.105278	0.60665	no	-0.158989	0.37525	no
Ggcx	-0.577834	0.0003	yes	-0.66369	5e-05	yes	0.00569065	0.9692	no	-0.0801649	0.6009	no
Ghr	-0.616605	0.0044	yes	-0.558936	0.01395	no	-0.297909	0.17375	no	-0.240241	0.28005	no
Gid4	-0.602829	0.0002	yes	-0.422214	0.00665	yes	-0.113362	0.45245	no	0.0672532	0.66605	no
Gigyf1	-1.04517	5e-05	yes	-0.722619	5e-05	yes	0.0896874	0.5567	no	0.41224	0.01165	no
Gigyf2	-0.425975	0.00465	yes	-0.397913	0.00765	yes	-0.0784153	0.6035	no	-0.0503526	0.73785	no
Gimap8	-0.319323	0.0824	no	-0.754479	5e-05	yes	0.294224	0.09765	no	-0.140932	0.4516	no
Gins1	1.84745	5e-05	yes	1.49278	5e-05	yes	0.656953	0.01265	no	0.302281	0.2092	no
Gins3	1.6166	5e-05	yes	1.65793	5e-05	yes	0.133215	0.68105	no	0.174544	0.4381	no
Gins4	1.12544	5e-05	yes	1.00253	5e-05	yes	0.125153	0.4766	no	0.00223713	0.99005	no
Gipc1	0.433771	0.00655	yes	0.281361	0.0743	no	0.307023	0.05585	no	0.154613	0.32305	no
Git1	-0.130192	0.4665	no	0.221415	0.19035	no	0.115225	0.5068	no	0.466833	0.00815	yes
Gja1	0.733619	5e-05	yes	1.08286	5e-05	yes	-0.34834	0.07785	no	0.000899673	0.99635	no
Gja4	0.854043	5e-05	yes	0.91412	5e-05	yes	0.0690859	0.7541	no	0.129164	0.49135	no
Gjc3	-0.773275	0.0036	yes	-0.59049	0.01495	no	0.289359	0.2074	no	0.472143	0.0783	no
Gla	0.670232	5e-05	yes	0.435189	0.01375	no	0.0600467	0.73505	no	-0.174996	0.2896	no
Gldc	-0.499211	0.0015	yes	-0.144591	0.34485	no	-0.261141	0.1005	no	0.0934791	0.5389	no
Gle1	0.274322	0.0815	no	0.45955	0.0033	yes	0.0963731	0.5383	no	0.281601	0.07095	no
Glrx	0.478984	0.0017	yes	0.194924	0.1982	no	0.0687437	0.64325	no	-0.215317	0.1535	no
Glrx2	-0.634649	0.0003	yes	-0.527794	0.00115	yes	-0.11037	0.4769	no	-0.00351475	0.97995	no
Glrx3	0.905827	5e-05	yes	0.194818	0.5358	no	0.0706743	0.7553	no	-0.640334	0.12875	no
Gls	0.206094	0.25425	no	-0.115475	0.5459	no	-0.173438	0.34855	no	-0.495007	0.0085	yes
Gls2	-0.688557	5e-05	yes	-0.457268	0.0099	yes	-0.0745307	0.66575	no	0.156759	0.38205	no
Glt1d1	-1.16382	5e-05	yes	-1.12799	5e-05	yes	-0.123418	0.45065	no	-0.0875887	0.65765	no
Glt28d2	-0.840584	0.00025	yes	-0.93186	5e-05	yes	0.559472	0.0037	yes	0.468196	0.03845	no
Gltp	0.18863	0.5419	no	0.541018	0.03995	no	0.649253	0.03235	no	1.00164	0.00065	yes
Gltscr1l	-1.1375	5e-05	yes	-0.940096	5e-05	yes	-0.0324494	0.83805	no	0.164956	0.3588	no
Glyctk	-0.479914	0.0026	yes	-0.453308	0.0047	yes	-0.0615918	0.70645	no	-0.0349852	0.8234	no
Gm10052	1.32117	5e-05	yes	1.23797	5e-05	yes	-0.071321	0.68575	no	-0.154526	0.37635	no
Gm10319	-2.14597	5e-05	yes	-1.85717	5e-05	yes	-0.150321	0.32685	no	0.138473	0.4693	no
Gm11127	-0.392168	0.0192	no	-0.425226	0.0113	yes	0.0248899	0.8795	no	-0.00816851	0.9593	no
Gm11974	1.4183	0.00125	yes	1.81593	5e-05	yes	0.116358	0.7801	no	0.513981	0.08325	no
Gm12250	-0.645126	0.0046	yes	-0.761561	0.00055	yes	0.189327	0.3574	no	0.0728915	0.75665	no
Gm12718	-3.02108	5e-05	yes	-3.03414	5e-05	yes	0.621248	0.0097	yes	0.608188	0.22425	no
Gm129	-1.31626	0.02735	no	-1.83626	0.00335	yes	0.0587463	0.88495	no	-0.461253	0.371	no
Gm12942	-0.765184	0.0084	yes	-0.491012	0.06135	no	0.0987249	0.69095	no	0.372897	0.1935	no
Gm13889	0.771424	0.00245	yes	0.834839	0.00065	yes	0.089056	0.73705	no	0.152471	0.49605	no
Gm14378	-1.28238	0.0035	yes	-0.637426	0.05075	no	0.514818	0.0999	no	1.15978	0.00765	yes
Gm14403	0.28231	0.07945	no	-0.172234	0.30555	no	0.0100277	0.9507	no	-0.444516	0.0056	yes
Gm15408	-0.484203	0.0979	no	-0.867647	0.00275	yes	0.581293	0.02405	no	0.197849	0.50335	no
Gm15800	-0.868739	5e-05	yes	-0.565423	0.00015	yes	0.0422264	0.78125	no	0.345542	0.0215	no
Gm16551	-0.74493	0.0001	yes	-0.163916	0.4061	no	-0.411679	0.0288	no	0.169335	0.39465	no
Gm19619	1.94342	5e-05	yes	0.792019	0.00235	yes	1.02315	0.0026	yes	-0.128248	0.57255	no
Gm20300	-0.802605	5e-05	yes	-0.874345	5e-05	yes	-0.179757	0.2461	no	-0.251497	0.1422	no
Gm20752	-0.588971	0.0065	yes	-0.856638	5e-05	yes	0.0608123	0.7594	no	-0.206854	0.36	no
Gm2382	0.535363	0.0039	yes	0.486127	0.00835	yes	-0.00874744	0.963	no	-0.0579832	0.7406	no
Gm3336	-1.65062	5e-05	yes	-1.01503	0.0007	yes	-0.370011	0.12135	no	0.26558	0.40395	no
Gm3776	2.79034	5e-05	yes	4.62574	0.00265	yes	-1.9046	0.02185	no	-0.0691954	0.78365	no
Gm4788	-0.527752	0.0015	yes	-0.74401	5e-05	yes	-0.0578185	0.71975	no	-0.274077	0.08235	no
Gm4951	-0.78917	5e-05	yes	-0.823851	5e-05	yes	-0.35544	0.02055	no	-0.39012	0.0099	yes
Gm4952	0.322249	0.039	no	0.0111608	0.9443	no	-0.51292	0.00135	yes	-0.824008	5e-05	yes
Gm5077	-0.556735	0.0001	yes	-0.370909	0.0171	no	-0.0497575	0.74195	no	0.136069	0.38725	no
Gm5506	0.727331	5e-05	yes	0.387326	0.00965	yes	0.208309	0.16485	no	-0.131696	0.39395	no
Gm5549	1.30642	5e-05	yes	0.887884	5e-05	yes	0.00154122	0.98935	no	-0.416998	0.0193	no
Gm5595	-0.317548	0.16815	no	-0.791357	0.00175	yes	-0.015817	0.93975	no	-0.489626	0.05435	no
Gm5918	-0.739873	0.00475	yes	-0.444747	0.07785	no	-0.0960961	0.68545	no	0.19903	0.45975	no
Gm608	-0.675062	5e-05	yes	-0.416609	0.00635	yes	-0.163014	0.28015	no	0.0954388	0.52875	no
Gm6484	-0.721381	0.00165	yes	-0.211039	0.3865	no	0.06299	0.79065	no	0.573332	0.01665	no
Gm6644	1.2214	5e-05	yes	0.769501	0.00025	yes	0.303216	0.18955	no	-0.148682	0.4339	no
Gm6793	0.608406	0.001	yes	0.439838	0.0233	no	-0.0254943	0.8926	no	-0.194062	0.3092	no
Gm9833	1.32278	0.00065	yes	0.408167	0.23515	no	0.456567	0.2115	no	-0.458042	0.1386	no
Gm9846	0.260054	0.0895	no	-0.179716	0.2371	no	0.0163271	0.91725	no	-0.423443	0.00505	yes
Gmfb	0.21557	0.148	no	-0.0639643	0.66735	no	-0.0980085	0.51175	no	-0.377543	0.0111	yes
Gmip	-0.866081	0.00025	yes	-0.35442	0.0988	no	0.0484187	0.81785	no	0.560079	0.01695	no
Gmnn	1.374	5e-05	yes	1.4275	5e-05	yes	0.22963	0.33925	no	0.283124	0.1311	no
Gmpr2	0.486499	0.00305	yes	0.54853	0.0009	yes	-0.0849561	0.6202	no	-0.0229251	0.8836	no
Gna14	-1.29252	5e-05	yes	-1.70569	5e-05	yes	0.790453	5e-05	yes	0.377283	0.15035	no
Gnai2	0.377623	0.01225	no	0.52051	0.00055	yes	0.203286	0.1764	no	0.346172	0.01995	no
Gnat2	-0.225852	0.45185	no	-0.623329	0.01955	no	0.732282	0.0077	yes	0.334806	0.25275	no
Gnb1	0.466407	0.0031	yes	0.558934	0.00015	yes	-0.115303	0.44535	no	-0.0227764	0.883	no
Gnb2l1	0.577478	0.00045	yes	0.424761	0.0069	yes	0.153862	0.31135	no	0.00114495	0.99435	no
Gnb4	0.757579	0.0063	yes	0.558185	0.031	no	0.264587	0.34585	no	0.0651934	0.7877	no
Gne	-0.446194	0.0041	yes	-0.361558	0.01965	no	0.0619881	0.68875	no	0.146624	0.3335	no
Gng10	0.486205	0.01075	yes	0.0998825	0.59545	no	0.0956609	0.61085	no	-0.290662	0.1144	no
Gng11	0.608752	0.00495	yes	0.399219	0.05515	no	0.320919	0.14195	no	0.111386	0.5716	no
Gnl3l	0.461993	0.0025	yes	0.250418	0.10405	no	-0.0586722	0.6979	no	-0.270247	0.0787	no
Gnpda1	-0.432773	0.01245	no	-0.544124	0.00105	yes	0.191263	0.2348	no	0.0799123	0.64675	no
Gnpnat1	0.468956	0.00235	yes	0.0167122	0.91495	no	0.00414345	0.9755	no	-0.448101	0.0036	yes
Gns	-0.491479	0.002	yes	-0.275583	0.0734	no	-0.0917342	0.55745	no	0.124162	0.42025	no
Golga4	-0.452105	0.00285	yes	-0.488856	0.00085	yes	-0.0781712	0.6106	no	-0.114923	0.4402	no
Golgb1	-0.763887	5e-05	yes	-0.709873	5e-05	yes	0.0878865	0.56675	no	0.141901	0.34575	no
Golm1	1.47826	5e-05	yes	1.93228	5e-05	yes	-0.176897	0.4212	no	0.277127	0.10535	no
Golt1a	0.736903	5e-05	yes	0.390601	0.02205	no	-0.0107048	0.9494	no	-0.357006	0.02825	no
Golt1b	1.16618	5e-05	yes	1.14508	5e-05	yes	-0.171238	0.40145	no	-0.192329	0.24935	no
Got1	0.479198	0.00205	yes	0.358227	0.0267	no	0.0217142	0.8915	no	-0.0992573	0.5459	no
Gpaa1	0.564366	0.0005	yes	0.518862	0.00095	yes	0.105423	0.50635	no	0.0599195	0.6958	no
Gpam	-0.926482	5e-05	yes	-0.789445	5e-05	yes	-0.114947	0.4727	no	0.02209	0.88375	no
Gpatch1	-0.462332	0.0093	yes	-0.345923	0.0419	no	0.100591	0.54665	no	0.217	0.22065	no
Gpatch8	-0.67788	5e-05	yes	-0.32742	0.0346	no	0.0253432	0.86685	no	0.375804	0.0175	no
Gpbp1l1	-0.216395	0.1462	no	-0.409659	0.00735	yes	-0.0214164	0.887	no	-0.21468	0.1606	no
Gpc1	1.04913	5e-05	yes	0.710174	5e-05	yes	0.352565	0.06115	no	0.0136041	0.9354	no
Gpc4	-0.501149	0.0009	yes	-0.200588	0.1848	no	-0.00998635	0.9501	no	0.290575	0.0521	no
Gpcpd1	-0.265216	0.08045	no	-0.92626	5e-05	yes	0.226633	0.1439	no	-0.434411	0.00375	yes
Gphn	-0.467307	0.00225	yes	-0.169196	0.2515	no	-0.525654	0.0005	yes	-0.227542	0.12715	no
Gpihbp1	-0.227837	0.22815	no	-0.544476	0.0041	yes	0.3894	0.0299	no	0.0727613	0.7057	no
Gpn2	0.648179	0.00045	yes	0.632118	0.0005	yes	0.02025	0.91485	no	0.00418938	0.9825	no
Gpn3	0.985016	5e-05	yes	0.663389	0.0004	yes	0.287914	0.13805	no	-0.0337132	0.84125	no
Gpr108	-0.459287	0.00365	yes	-0.197027	0.21045	no	0.0177959	0.90795	no	0.280056	0.0846	no
Gpr116	-0.397264	0.00805	yes	-0.508186	0.00065	yes	-0.0297085	0.8435	no	-0.140631	0.35155	no
Gpr125	-0.407752	0.0055	yes	-0.19855	0.1828	no	-0.267412	0.07395	no	-0.0582102	0.69705	no
Gpr155	-0.559401	0.00015	yes	-0.513494	0.0006	yes	-0.0671193	0.65145	no	-0.0212115	0.88715	no
Gpr17	-1.97751	0.0006	yes	-1.37514	0.0053	yes	0.110979	0.77855	no	0.713347	0.2019	no
Gprin3	-0.82408	5e-05	yes	-1.37824	5e-05	yes	0.309432	0.04785	no	-0.244728	0.1613	no
Gps1	0.402115	0.00765	yes	0.26604	0.0805	no	0.229927	0.136	no	0.0938517	0.53385	no
Gpsm2	1.13431	0.00035	yes	0.934413	0.00085	yes	0.218852	0.4771	no	0.0189539	0.9402	no
Gpx3	0.932905	0.00025	yes	0.952264	0.0003	yes	0.21621	0.3959	no	0.235569	0.26915	no
Gpx7	4.25275	5e-05	yes	3.81829	5e-05	yes	-0.0648402	1	no	-0.499299	0.0085	yes
Gramd3	-0.279642	0.0728	no	-0.610784	0.00015	yes	0.107003	0.477	no	-0.224139	0.1506	no
Gramd4	-0.500797	0.01085	yes	-0.28682	0.14205	no	-0.000512735	0.9977	no	0.213464	0.2944	no
Grb2	-0.361676	0.0264	no	0.0180614	0.9052	no	0.103847	0.51695	no	0.483584	0.00255	yes
Grb7	-1.00559	5e-05	yes	-0.987267	5e-05	yes	-0.00856734	0.9537	no	0.00975097	0.95065	no
Grcc10	-0.455415	0.00335	yes	-0.544611	0.00045	yes	0.0222431	0.8779	no	-0.0669527	0.6624	no
Grlf1	-0.650584	5e-05	yes	-0.339423	0.0269	no	-0.108268	0.4733	no	0.202893	0.18055	no
Grn	0.0143297	0.9246	no	0.265099	0.0817	no	0.321009	0.03415	no	0.571778	0.00015	yes
Grtp1	0.5327	0.00175	yes	0.348498	0.0399	no	0.0760624	0.6497	no	-0.108139	0.50945	no
Grwd1	0.611276	0.0009	yes	0.777178	5e-05	yes	0.0637967	0.74455	no	0.229699	0.18045	no
Gsap	-0.692673	5e-05	yes	-0.529739	0.00045	yes	-0.043171	0.77515	no	0.119763	0.4358	no
Gse1	-1.14094	5e-05	yes	-0.683575	0.0041	yes	0.176884	0.27225	no	0.634244	0.00855	yes
Gsg2	3.23772	5e-05	yes	3.13837	5e-05	yes	0.477872	1	no	0.378521	0.0926	no
Gsk3b	-0.395785	0.00795	yes	-0.376945	0.0125	no	0.069361	0.64785	no	0.0882003	0.5492	no
Gskip	0.529198	0.00355	yes	-0.00875297	0.9572	no	0.285997	0.10975	no	-0.251954	0.1353	no
Gsn	-0.826883	5e-05	yes	-1.04446	5e-05	yes	-0.160402	0.31485	no	-0.377977	0.03025	no
Gspt2	0.565307	0.0117	no	0.962753	0.00015	yes	-0.443236	0.07355	no	-0.0457899	0.8337	no
Gsr	0.516861	0.00065	yes	0.466447	0.00245	yes	0.0620434	0.68065	no	0.0116294	0.93725	no
Gss	1.24175	5e-05	yes	1.26254	5e-05	yes	0.0370957	0.8011	no	0.0578814	0.69765	no
Gsta1	2.91319	0.00015	yes	3.86408	0.0458	no	-1.26972	1	no	-0.318822	0.3199	no
Gsta2	1.15032	5e-05	yes	1.115	5e-05	yes	-0.330672	0.10865	no	-0.365992	0.0399	no
Gsta4	0.442071	0.0037	yes	0.407629	0.0065	yes	-0.0337145	0.82025	no	-0.0681565	0.6542	no
Gstcd	1.03595	5e-05	yes	1.56926	5e-05	yes	-0.758965	0.00075	yes	-0.225658	0.19435	no
Gstm1	0.439605	0.0129	no	0.565492	0.00335	yes	0.0472704	0.77995	no	0.173157	0.35285	no
Gstm2	1.9269	5e-05	yes	1.63283	5e-05	yes	0.505107	0.00075	yes	0.21104	0.19105	no
Gstm3	2.21552	5e-05	yes	2.53279	5e-05	yes	0.644048	0.0003	yes	0.961316	5e-05	yes
Gstt2	0.578323	0.00035	yes	0.459333	0.0027	yes	0.259324	0.08535	no	0.140335	0.3512	no
Gstt3	0.316946	0.0385	no	0.458615	0.0033	yes	0.272695	0.0712	no	0.414365	0.0095	yes
Gtdc1	1.14825	5e-05	yes	1.06735	5e-05	yes	-0.323861	0.1572	no	-0.404767	0.0345	no
Gtf2b	0.861712	5e-05	yes	0.560145	0.0006	yes	0.0236966	0.88615	no	-0.27787	0.0763	no
Gtf2f1	0.523022	0.00065	yes	0.912406	5e-05	yes	-0.289478	0.0609	no	0.0999054	0.513	no
Gtf2f2	0.513838	0.00485	yes	0.468357	0.01225	no	-0.131066	0.48845	no	-0.176547	0.3068	no
Gtf2h5	0.41788	0.00675	yes	0.176762	0.2615	no	0.0162379	0.9155	no	-0.22488	0.1449	no
Gtf2i	-0.761394	5e-05	yes	-0.304401	0.0442	no	-0.164438	0.28145	no	0.292554	0.05115	no
Gtf2ird1	-0.186945	0.23155	no	0.0332893	0.83425	no	0.201419	0.19085	no	0.421653	0.0073	yes
Gtf3c5	0.344793	0.0588	no	0.698219	5e-05	yes	0.0697815	0.7089	no	0.423208	0.0154	no
Gtpbp1	-0.334299	0.035	no	0.11823	0.4478	no	0.0308649	0.8424	no	0.483394	0.00295	yes
Gtpbp10	0.436372	0.0104	yes	0.147756	0.38885	no	-0.0291131	0.86245	no	-0.31773	0.05415	no
Gtse1	5.03799	5e-05	yes	5.02351	5e-05	yes	0.429656	1	no	0.415175	0.0108	yes
Gucd1	-0.443727	0.0041	yes	-0.437505	0.00385	yes	0.0166595	0.9139	no	0.0228811	0.8783	no
Gucy1a3	0.520167	0.00285	yes	0.402806	0.02135	no	-0.0972852	0.58625	no	-0.214646	0.20335	no
Gucy1b3	0.594219	0.0012	yes	0.158523	0.38275	no	0.0927337	0.6188	no	-0.342963	0.05355	no
Gulo	0.525111	0.0011	yes	0.326042	0.0558	no	0.332849	0.04275	no	0.133781	0.42825	no
Gxylt1	-0.416376	0.0073	yes	-0.235226	0.1393	no	-0.0623168	0.69275	no	0.118833	0.4609	no
Gyg	0.783778	5e-05	yes	0.670164	0.0007	yes	0.132183	0.5166	no	0.0185697	0.9146	no
Gyk	0.84502	5e-05	yes	0.159171	0.28685	no	0.0543487	0.7147	no	-0.6315	5e-05	yes
Gypc	0.591712	0.0015	yes	0.366452	0.0375	no	0.297176	0.11285	no	0.0719161	0.6768	no
Gys1	-0.695167	0.0045	yes	-0.146226	0.5293	no	-0.214596	0.34455	no	0.334345	0.17775	no
H2-Aa	-1.16651	5e-05	yes	-1.21105	5e-05	yes	-0.0124775	0.94615	no	-0.0570181	0.8159	no
H2-Ab1	-1.18926	5e-05	yes	-1.0156	5e-05	yes	-0.102126	0.5966	no	0.0715328	0.76735	no
H2-Ea-ps	-0.951538	0.0004	yes	-1.48662	5e-05	yes	0.0393847	0.8592	no	-0.495698	0.09145	no
H2-Eb1	-0.848561	0.0003	yes	-1.43641	5e-05	yes	0.345298	0.09335	no	-0.242555	0.33935	no
H2-Ke2	0.425293	0.00755	yes	0.458066	0.0184	no	-0.111818	0.49015	no	-0.0790458	0.6661	no
H2-Ke6	-0.598192	5e-05	yes	-0.56284	0.0003	yes	-0.0414083	0.78145	no	-0.00605661	0.97	no
H2-Q1	-0.456036	0.0393	no	0.454133	0.0265	no	0.109889	0.60155	no	1.02006	5e-05	yes
H2-Q6	-0.210059	0.1837	no	0.1781	0.2837	no	0.0862093	0.60195	no	0.474369	0.00205	yes
H2-T23	-0.397894	0.0125	no	-0.472496	0.00275	yes	-0.0433429	0.78765	no	-0.117945	0.4581	no
H2afv	0.652955	0.0002	yes	0.566466	0.00055	yes	0.0880731	0.5922	no	0.00158367	0.99025	no
H2afx	2.68556	5e-05	yes	2.85333	5e-05	yes	0.0658386	0.70515	no	0.233611	0.1203	no
H2afy	0.343944	0.0224	no	0.417625	0.0059	yes	-0.0647039	0.6632	no	0.00897793	0.9527	no
H2afz	2.28127	5e-05	yes	1.97455	5e-05	yes	0.288929	0.0675	no	-0.0177898	0.91065	no
H3f3a	0.574622	0.00025	yes	0.308899	0.0484	no	0.0145148	0.92465	no	-0.251208	0.1009	no
H3f3b	0.867577	5e-05	yes	0.913516	5e-05	yes	-0.066759	0.66115	no	-0.0208207	0.9012	no
H6pd	-0.699109	0.0002	yes	-0.195206	0.2641	no	-0.19665	0.2634	no	0.307253	0.07285	no
Haao	-0.706487	5e-05	yes	-0.794077	5e-05	yes	0.188404	0.2365	no	0.100813	0.5165	no
Hadh	0.380604	0.01715	no	0.0725433	0.6427	no	-0.140051	0.3701	no	-0.448111	0.00425	yes
Hadha	0.541281	0.00115	yes	0.474942	0.00415	yes	-0.241917	0.128	no	-0.308256	0.0617	no
Hadhb	0.896084	5e-05	yes	0.476057	0.00135	yes	-0.166834	0.2591	no	-0.58686	5e-05	yes
Hal	-1.28911	5e-05	yes	-1.03029	5e-05	yes	-0.114298	0.47855	no	0.144517	0.3493	no
Hamp	-1.59695	5e-05	yes	-0.268385	0.09205	no	-0.42619	0.00475	yes	0.902379	5e-05	yes
Hamp2	-3.81101	0.0001	yes	-2.89405	0.00015	yes	-0.926232	0.00175	yes	-0.00926634	0.9238	no
Harbi1	-0.58775	0.0006	yes	-0.778672	5e-05	yes	0.130556	0.42645	no	-0.0603658	0.7402	no
Hars	0.427971	0.00375	yes	0.566662	0.00015	yes	-0.0590347	0.69155	no	0.0796561	0.59945	no
Hat1	1.90486	5e-05	yes	1.81313	5e-05	yes	0.186761	0.2975	no	0.0950309	0.5432	no
Haus1	1.85407	5e-05	yes	1.50402	5e-05	yes	0.331212	0.18245	no	-0.0188378	0.91395	no
Haus3	1.55342	5e-05	yes	1.01503	5e-05	yes	0.215704	0.3482	no	-0.322681	0.06705	no
Haus4	1.21627	5e-05	yes	1.34101	5e-05	yes	-0.116874	0.5118	no	0.00786695	0.95785	no
Haus5	1.94234	5e-05	yes	1.76926	5e-05	yes	0.45414	0.0691	no	0.281062	0.11555	no
Haus6	1.57446	5e-05	yes	1.43944	5e-05	yes	-0.088303	0.6789	no	-0.223321	0.18395	no
Haus8	2.36231	5e-05	yes	2.40154	5e-05	yes	0.0807927	0.78915	no	0.120024	0.52455	no
Hba-a1	0.520224	0.0011	yes	0.37314	0.02155	no	-0.249212	0.1077	no	-0.396296	0.0183	no
Hbb-b1	0.550378	0.00115	yes	0.557087	0.0004	yes	-0.0480128	0.7536	no	-0.0413045	0.79815	no
Hbb-b2	0.981119	5e-05	yes	0.849647	0.00015	yes	-0.24858	0.23895	no	-0.380053	0.05075	no
Hbp1	-0.251576	0.1305	no	-0.541393	0.0009	yes	-0.00322485	0.9852	no	-0.293042	0.0764	no
Hc	-0.986786	5e-05	yes	-0.737821	0.00015	yes	0.0409228	0.8492	no	0.289888	0.13785	no
Hccs	0.69903	5e-05	yes	0.431482	0.0085	yes	0.00949438	0.9536	no	-0.258053	0.1014	no
Hcfc1	-0.27305	0.0704	no	0.333562	0.02915	no	-0.0932554	0.53965	no	0.513357	0.0007	yes
Hck	0.433495	0.06145	no	-0.0811951	0.71245	no	0.598081	0.00805	yes	0.0833912	0.7062	no
Hdac1	0.434659	0.0124	no	0.661919	0.00025	yes	-0.0770852	0.6566	no	0.150175	0.3563	no
Hdac11	-0.891115	5e-05	yes	-0.863714	5e-05	yes	0.416639	0.00485	yes	0.44404	0.0038	yes
Hdac2	0.521625	0.00125	yes	0.484082	0.0022	yes	0.0635375	0.68225	no	0.0259943	0.86245	no
Hdac4	-0.599168	0.00175	yes	-0.232538	0.2292	no	-0.135698	0.4563	no	0.230931	0.24845	no
Hdac5	-0.788292	5e-05	yes	-0.73974	5e-05	yes	0.357569	0.0186	no	0.406121	0.0091	yes
Hdac8	0.541617	0.00975	yes	0.399002	0.05395	no	0.135165	0.53215	no	-0.00744991	0.9726	no
Hdgf	0.258436	0.0883	no	0.456148	0.00285	yes	-0.00952723	0.9484	no	0.188186	0.2219	no
Hdhd3	0.452695	0.00285	yes	0.273513	0.0667	no	0.109529	0.47	no	-0.0696526	0.6424	no
Hebp1	-0.667933	5e-05	yes	-0.806099	5e-05	yes	0.17064	0.26825	no	0.0324735	0.82475	no
Heca	-0.595645	0.0001	yes	-0.515388	0.0007	yes	0.0251789	0.8713	no	0.105436	0.5087	no
Hectd3	-0.875819	5e-05	yes	-0.709954	5e-05	yes	0.0619252	0.67785	no	0.227791	0.12825	no
Hecw2	-0.379929	0.14715	no	0.174588	0.50465	no	-0.785724	0.00715	yes	-0.231208	0.36645	no
Hells	3.36268	5e-05	yes	3.407	5e-05	yes	0.366548	0.1906	no	0.41087	0.01265	no
Helz2	-0.624616	0.0002	yes	-0.174002	0.27145	no	-0.0602599	0.69895	no	0.390355	0.01185	no
Herc2	-0.658723	5e-05	yes	-0.526039	0.00065	yes	-0.0989939	0.51175	no	0.0336908	0.8241	no
Herc4	-0.209859	0.1534	no	-0.397206	0.0075	yes	-0.0524216	0.71825	no	-0.239769	0.107	no
Herpud1	-1.20502	5e-05	yes	-1.33114	5e-05	yes	-0.25621	0.1259	no	-0.382339	0.01465	no
Hes1	0.741634	0.0002	yes	0.77162	5e-05	yes	-0.278545	0.12585	no	-0.248558	0.12545	no
Hes6	-1.17218	5e-05	yes	-1.14072	5e-05	yes	0.0585941	0.70165	no	0.0900611	0.5713	no
Hexa	0.420615	0.0058	yes	0.328803	0.0301	no	0.0134032	0.92835	no	-0.0784094	0.5942	no
Hfe2	0.319835	0.03475	no	0.0152884	0.91655	no	0.518439	0.0004	yes	0.213892	0.14895	no
Hgf	0.564979	0.00015	yes	0.368023	0.01715	no	-0.200638	0.1942	no	-0.397594	0.0085	yes
Hgfac	-1.07438	5e-05	yes	-0.958941	5e-05	yes	0.17625	0.2535	no	0.291692	0.05825	no
Hif1a	0.210037	0.1605	no	-0.0875647	0.55815	no	-0.09587	0.52225	no	-0.393472	0.0092	yes
Hif1an	-0.579544	5e-05	yes	-0.410727	0.00785	yes	-0.121955	0.41315	no	0.0468619	0.7609	no
Hilpda	0.780686	0.0039	yes	0.707453	0.0134	no	-0.258458	0.37305	no	-0.331691	0.1849	no
Hinfp	-0.721453	0.00085	yes	-0.392964	0.06615	no	-0.252486	0.2126	no	0.0760023	0.73095	no
Hint1	0.676088	5e-05	yes	0.270948	0.0746	no	0.212678	0.15475	no	-0.192462	0.2035	no
Hint2	-0.503179	0.0014	yes	-0.617701	5e-05	yes	0.0275692	0.85575	no	-0.0869526	0.57985	no
Hint3	-0.0816868	0.6101	no	-0.386284	0.0226	no	-0.136391	0.4017	no	-0.440988	0.00875	yes
Hip1	-0.50355	0.0024	yes	0.0452663	0.7863	no	-0.511276	0.00245	yes	0.0375399	0.8241	no
Hip1r	-0.422859	0.00415	yes	-0.189607	0.20615	no	0.056983	0.70715	no	0.290235	0.0543	no
[truncated: 2,976 more rows]
