# Supplementary material for: Partial Hepatectomy Induced Long Noncoding RNA Inhibits Hepatocyte Proliferation during Liver Regeneration
Source: PLoS One. 2015 Jul 24;10(7):e0132798. doi: 10.1371/journal.pone.0132798 (PMC4514479; doi:10.1371/journal.pone.0132798)
Supplement: S3 Table — (XLSX) [file pone.0132798.s008.xlsx]

## Sheet: S3 Table
S3 Table. Transcripts identified in LncPHx2 RNA-interactome study.
Chromosome	Peak start position	Peak end position	Peak length	E-score	Gene ID	Transcript ID	Exon ID
chr1	64690219	64690657	437	74.6298	2810408I11Rik	NR_038009	2
chr9	71632597	71632682	84	9.07125	Cgnl1	NM_026599	5
chr16	84725141	84725191	49	8.34625	Mrpl39	NM_017404	4
chr1	159886883	159886983	99	8.05558	Tnr	NM_022312	12
chr1	43756980	43757033	52	7.97674	Uxs1	NM_026430	4
chr11	100705575	100705661	85	7.36338	Kat2a	NM_020004	2
chr3	97921115	97921180	64	7.20652	Sec22b	NM_011342	5
chr6	38593388	38593470	81	6.96154	Luc7l2	NM_001170848	7
chr8	80705446	80705534	87	6.78559	Smarca5	NM_053124	5
chr5	120126964	120127070	105	6.64554	Rbm19	NM_028762	10
chr3	95851562	95851653	90	6.57565	Prpf3	NM_027541	14
chr5	123915190	123915211	20	6.54346	Denr	NM_026603	3
chr18	35223501	35223576	74	6.33839	Ctnna1	NM_009818	9
chr6	17287044	17287194	149	6.26322	Cav2	NM_016900	3
chr4	33246370	33246436	65	6.26107	Pnrc1	NM_001033225	1
chr15	74959085	74959247	160	6.20328	Ly6e	NM_001164040	4
chr11	100503167	100503190	22	6.19646	Acly	NM_001199296	16
chr14	27493018	27493104	85	6.15522	Ccdc66	NM_177111	9
chr4	140717161	140717201	39	6.10852	Rcc2	NM_173867	9
chr4	129521417	129521511	93	6.08053	Hdac1	NM_008228	8
chr3	105005943	105006024	80	6.06725	Cttnbp2nl	NM_030249	1
chr2	57305807	57305906	98	6.05657	Gpd2	NM_010274	5
chr17	24101601	24101668	66	6.02352	Pdpk1	NM_011062	10
chr2	101897039	101897163	123	6.02087	Commd9	NM_029635	3
chr13	6557826	6557889	62	6.01632	Pitrm1	NM_145131	8
chr8	33758703	33758739	35	5.85424	Gtf2e2	NM_001167921	5
chr7	46901026	46901090	63	5.85219	Tsg101	NM_021884	4
chr2	28547538	28547621	82	5.85146	Ralgds	NM_001145834	11
chr3	132660691	132660742	50	5.84929	Aimp1	NM_007926	1
chr11	83957465	83957538	72	5.84492	Ddx52	NM_030096	13
chr2	174341648	174341653	4	5.79373	Gnas	NM_001077507	3
chr4	123917698	123917768	69	5.77828	Rragc	NM_017475	1
chr11	86331972	86332029	56	5.74701	Med13	NM_001080931	27
chr3	33804420	33804541	120	5.70719	Ttc14	NM_027619	8
chr16	18812317	18812418	100	5.70635	Ufd1l	NM_011672	1
chr1	170709261	170709460	198	5.70129	Atf6	NM_001081304	1
chr13	97969281	97969330	48	5.68256	Arhgef28	NM_012026	19
chr2	156150734	156150780	45	5.67907	Rbm39	NM_133242	4
chr10	110937736	110937833	96	5.67679	Csrp2	NM_007792	4
chr1	10030598	10030667	68	5.67113	Cops5	NM_001277101	3
chr18	66507663	66507763	99	5.62965	Gm9926	NR_040528	3
chr4	41202421	41202458	36	5.60203	Ubap2	NM_026872	12
chr3	94884916	94885034	117	5.56336	Psmb4	NM_008945	3
chr6	85445068	85445121	52	5.50881	Smyd5	NM_144918	13
chr9	46276411	46276479	67	5.49588	Zfp259	NM_011752	8
chr2	78870494	78870581	86	5.48406	Ube2e3	NM_009454	2
chr2	113840698	113840774	75	5.4717	Arhgap11a	NM_181416	6
chr10	86347745	86348018	272	5.46751	Timp3	NM_011595	5
chr13	46686949	46687055	105	5.41525	Nup153	NM_175749	5
chr1	33757578	33757598	19	5.41236	Bag2	NM_145392	3
chr6	73269313	73269399	85	5.37492	Suclg1	NM_019879	6
chr6	51463086	51463265	178	5.36877	Hnrnpa2b1	NM_016806	1
chr11	96800788	96800908	119	5.35925	Cbx1	NM_007622	2
chr1	185411310	185411368	57	5.3067	Eprs	NM_029735	22
chr11	17193072	17193119	46	5.30042	Ppp3r1	NM_024459	3
chr13	21191219	21191247	27	5.29926	Trim27	NM_009054	7
chr9	44505415	44505501	85	5.28846	Bcl9l	NM_030256	6
chr11	97244432	97244536	103	5.2552	Npepps	NM_008942	19
chr5	134590908	134590978	69	5.24434	Rfc2	NM_020022	5
chr10	70932084	70932142	57	5.2148	Bicc1	NM_031397	3
chr8	79673258	79673388	129	5.21214	Otud4	NM_001081164	21
chr9	79777258	79777332	73	5.20852	Tmem30a	NM_133718	5
chr17	35965076	35965124	47	5.19667	Abcf1	NM_013854	22
chr11	20112804	20112907	102	5.18891	Actr2	NM_146243	9
chr6	108481218	108481379	160	5.17596	Itpr1	NM_010585	47
chr18	75119261	75119290	28	5.17135	Dym	NM_027727	10
chr2	3305396	3305440	43	5.16675	Nmt2	NM_008708	3
chr13	4273775	4273854	78	5.15599	Akr1c12	NM_013777	5
chr4	125030067	125030195	127	5.11799	Gnl2	NM_145552	1
chr7	126930632	126930718	85	5.11526	Kctd13	NM_172747	2
chr9	121749861	121749908	46	5.08361	Nktr	NM_010918	13
chr17	46682008	46682112	103	5.07302	Mea1	NM_010787	3
chr5	65537455	65537547	91	5.07174	Ube2k	NM_016786	1
chr16	17038313	17038440	126	5.05211	Mapk1	NM_011949	8
chr7	58788242	58788317	74	5.03803	Atp10a	NM_009728	7
chr15	82856862	82856969	106	5.03621	Tcf20	NM_013836	4
chr11	67984562	67984652	89	5.02442	Stx8	NM_018768	4
chr3	69748297	69748369	71	5.02384	Nmd3	NM_133787	15
chr11	52243614	52243632	17	5.02093	Skp1a	NM_011543	4
chr1	65192177	65192295	117	5.01762	Pikfyve	NM_011086	3
chr13	100813319	100813444	124	5.01524	Slc30a5	NM_022885	7
chrX	77648684	77648718	33	5.01335	Tbl1x	NM_020601	8
chr15	83118157	83118175	17	4.99686	Rrp7a	NM_029101	3
chr15	93259086	93259191	104	4.99617	Gxylt1	NM_001033275	6
chr10	96619185	96619331	145	4.99333	Btg1	NM_007569	2
chr6	147030869	147030945	75	4.98895	Ppfibp1	NM_026221	27
chr5	76978582	76978707	124	4.97896	Srp72	NM_025691	3
chr18	35571842	35572044	201	4.96477	Matr3	NM_010771	2
chr13	96486807	96486882	74	4.95063	Polk	NM_012048	4
chr9	54883957	54884116	158	4.95009	Ireb2	NM_022655	5
chr15	90968762	90968832	69	4.94918	Kif21a	NM_016705	17
chr12	13239490	13239570	79	4.94837	Ddx1	NM_134040	18
chr7	121645575	121645682	106	4.94271	Usp31	NM_001033173	1
chr9	71483267	71483441	173	4.9363	Polr2m	NM_001164793	3
chr10	97517753	97517907	152	4.93411	Dcn	NM_001190451	8
chr6	89331214	89331246	31	4.90035	Plxna1	NM_008881	13
chr15	99707884	99707983	98	4.89865	Smarcd1	NM_031842	9
chr12	40834683	40834713	29	4.89167	Dock4	NM_172803	49
chr1	161857343	161857441	97	4.89073	Suco	NM_172645	20
chr9	57702097	57702202	104	4.89037	Cyp1a1	NM_009992	5
chrX	42250004	42250076	71	4.88801	Stag2	NM_021465	20
chr2	122264704	122264859	154	4.85506	Sord	NM_146126	9
chr18	66464295	66464408	112	4.84312	Pmaip1	NM_021451	3
chr6	120887907	120888014	106	4.84305	Bcl2l13	NM_153516	7
chr10	40852496	40852581	84	4.84016	Cdc40	NM_027879	12
chr19	46376999	46377157	157	4.83653	Actr1a	NM_016860	1
chr4	82296715	82296815	99	4.83505	Nfib	NM_001113210	1
chr8	85526346	85526425	78	4.82766	Gpt2	NM_173866	12
chr7	133709464	133709543	78	4.82274	Bccip	NM_025392	1
chr10	28566600	28566680	79	4.82199	Ptprk	NM_008983	17
chr10	128806585	128806681	95	4.81526	Dnajc14	NM_028873	2
chr1	56831437	56831549	111	4.81086	Satb2	NM_139146	2
chr13	114839495	114839586	90	4.8077	Itga2	NM_008396	3
chr9	58466800	58466918	117	4.80698	4930461G14Rik	NR_040736	2
chr19	29311017	29311042	24	4.79452	Jak2	NM_008413	24
chr1	64532958	64533025	66	4.79376	Creb1	NM_009952	1
chr5	121786354	121786405	50	4.78949	Atxn2	NM_009125	14
chr5	147547274	147547379	104	4.78039	Pan3	NM_028291	19
chr7	135696984	135697050	65	4.77986	Mki67	NM_001081117	3
chr18	69564634	69564685	50	4.77605	Tcf4	NM_013685	8
chr8	54522331	54522454	122	4.76119	Spcs3	NM_029701	1
chr17	53500396	53500470	73	4.75591	Rab5a	NM_025887	5
chr5	144147595	144147662	66	4.74866	Lmtk2	NM_001081109	5
chr4	121150946	121151023	76	4.74232	Rlf	NM_001081013	1
chr8	22210268	22210302	33	4.74041	Vps36	NM_027338	7
chr5	129771475	129771509	33	4.73269	Psph	NM_133900	5
chr6	86375676	86375700	23	4.73137	Snrpg	NM_026506	2
chr5	130013235	130013254	18	4.72583	Asl	NM_133768	6
chrX	139824428	139824517	88	4.72067	Morc4	NM_029413	2
chr15	81914251	81914360	108	4.71979	Aco2	NM_080633	17
chr16	17771851	17771870	18	4.712	Klhl22	NM_145479	3
chr1	134428081	134428270	188	4.71169	Adipor1	NM_028320	6
chr19	4343194	4343242	47	4.71036	Kdm2a	NM_001001984	10
chr19	43711731	43711819	87	4.70988	Entpd7	NM_053103	6
chr11	3640879	3640981	101	4.69208	Tug1	NR_002321	1
chr7	46076074	46076149	74	4.6891	Nomo1	NM_153057	26
chr11	121330146	121330166	19	4.68427	Wdr45b	NM_025793	4
chr9	98998966	98999017	50	4.68142	Faim	NM_011810	4
chr19	10058021	10058239	217	4.67322	Fads3	NM_021890	12
chr5	33250977	33251073	95	4.67241	Ctbp1	NM_001198860	5
chr4	57894992	57895112	119	4.66989	Akap2	NM_001035533	4
chr3	83046001	83046071	69	4.66322	Fgb	NM_181849	6
chr8	24438612	24438704	91	4.66219	1810011O10Rik	NM_026931	1
chr2	174092401	174092521	119	4.65957	Stx16	NM_001102424	5
chr11	32738361	32738481	119	4.65828	Fbxw11	NM_001271349	8
chr1	20806764	20806883	118	4.65172	Mcm3	NM_008563	5
chr6	52622850	52622952	101	4.64858	Hibadh	NM_145567	6
chr1	156680739	156680815	75	4.64807	Fam20b	NM_145413	1
chr11	98582463	98582557	93	4.64554	Ormdl3	NM_025661	1
chr3	50369884	50370071	186	4.6398	Slc7a11	NM_011990	1
chr9	54730633	54730662	28	4.63495	Wdr61	NM_023191	9
chr10	7799617	7799650	32	4.63495	Ppil4	NM_026141	6
chr12	16942862	16942955	92	4.63429	Rock2	NM_009072	5
chrX	104300049	104300077	27	4.63158	Abcb7	NM_009592	6
chr4	145092332	145092356	23	4.61898	Vps13d	NM_001276465	26
chr13	3596776	3596878	101	4.61326	BC016423	NM_134063	15
chr9	72015637	72015692	54	4.61105	Tcf12	NM_001253862	17
chr19	46516209	46516362	152	4.60896	Trim8	NM_053100	6
chr11	79446805	79446923	117	4.60549	Nf1	NM_010897	25
chr15	37967949	37968137	187	4.60377	Ubr5	NM_001112721	1
chr17	35150317	35150327	9	4.59942	Prrc2a	NM_020027	5
chr4	56899367	56899429	61	4.59748	Tmem245	NM_175518	6
chr3	90259762	90259828	65	4.5973	Crtc2	NM_028881	8
chr16	22081770	22081869	98	4.59592	Igf2bp2	NM_183029	11
chr12	55255537	55255613	75	4.59486	Srp54c	NM_001100110	12
chr8	18632503	18632575	71	4.59486	Mcph1	NM_173189	8
chr7	116521836	116521981	144	4.59323	Nucb2	NM_001130479	3
chr15	58102376	58102424	47	4.58881	Atad2	NM_027435	7
chr2	153417362	153417486	123	4.58747	8430427H17Rik	NM_001134300	3
chr15	75901131	75901253	121	4.58094	Eef1d	NM_023240	7
chr10	128520272	128520356	83	4.57742	Esyt1	NM_011843	22
chr6	121022483	121022497	13	4.57206	Mical3	NM_001270475	19
chr19	8767227	8767284	56	4.57145	Nxf1	NM_016813	13
chr1	164307146	164307267	120	4.57007	Blzf1	NM_001160209	7
chr14	118615130	118615203	72	4.56511	Abcc4	NM_001163676	21
chr16	13831117	13831172	54	4.56032	Ntan1	NM_010946	6
chr17	35867146	35867248	101	4.55986	Ppp1r18	NM_001146711	2
chr4	109133743	109133810	66	4.55541	Osbpl9	NM_133885	20
chr1	180592847	180592932	84	4.55398	Parp1	NM_007415	15
chr13	38501567	38501683	115	4.54827	Txndc5	NM_145367	1
chr17	32335562	32335624	61	4.54673	Akap8l	NM_017476	7
chr1	97864333	97864369	35	4.53234	Pam	NM_013626	12
chr2	34684212	34684358	145	4.52959	Gapvd1	NM_025709	4
chr5	87925610	87925679	68	4.52461	Csn3	NM_007786	1
chr16	87494389	87494428	38	4.52015	Cct8	NM_009840	14
chr5	150719948	150720027	78	4.51991	Pds5b	NM_175310	3
chr4	130531543	130531663	119	4.51484	Nkain1	NM_025998	1
chr2	122683046	122683182	134	4.51348	Slc30a4	NM_011774	1
chr8	13142961	13143121	159	4.50823	Cul4a	NM_146207	18
chr13	24840492	24840559	66	4.50781	Tdp2	NM_019551	6
chr1	180738462	180738542	79	4.5075	Acbd3	NM_133225	5
chr11	119285215	119285388	172	4.50447	Gaa	NM_001159324	20
chr2	5855979	5856048	68	4.50055	Nudt5	NM_016918	3
chr14	31743222	31743263	40	4.49863	Ankrd28	NM_001024604	21
chr4	120542553	120542628	74	4.49799	Ctps	NM_016748	4
chrX	104501744	104501826	81	4.49479	Uprt	NM_001081189	5
chr19	4757245	4757295	49	4.49104	Rbm4b	NM_025717	2
chr2	93762552	93762585	32	4.48901	Ext2	NM_010163	7
chr1	37372339	37372420	80	4.48731	Inpp4a	NM_030266	13
chr11	23426061	23426181	119	4.48603	Usp34	NM_001190401	42
chr7	56145776	56145928	151	4.48535	Herc2	NM_010418	36
chr19	4200464	4200563	98	4.47845	Rad9a	NM_011237	8
chr12	85475929	85476045	115	4.47735	Fos	NM_010234	4
chr14	67866031	67866073	41	4.47279	Dock5	NM_177780	50
chr4	136316360	136316480	119	4.4707	Hnrnpr	NM_028871	3
chr3	63990199	63990306	106	4.46852	Gmps	NM_001033300	6
chr19	15914863	15914915	51	4.46482	Psat1	NM_001205339	4
chr16	8659833	8660024	190	4.46458	Carhsp1	NM_025821	1
chr3	14587309	14587403	93	4.4638	E2f5	NM_007892	2
chr1	106287062	106287117	54	4.46329	Phlpp1	NM_133821	3
chr15	58905740	58905812	71	4.45928	Tatdn1	NM_175151	3
chr9	7764247	7764313	65	4.45782	Tmem123	NM_133739	1
chr6	97305146	97305241	94	4.457	Frmd4b	NM_145148	7
chr7	80368212	80368307	94	4.45471	Man2a2	NM_172903	19
chr10	117215699	117215797	97	4.45019	Yeats4	NM_026570	1
chr2	153322811	153322891	79	4.4474	Kif3b	NM_008444	6
chr10	127498849	127499129	279	4.4437	R3hdm2	NM_001168292	26
chr15	73562324	73562396	71	4.44306	Dennd3	NM_001081066	17
chr15	44433898	44433965	66	4.44263	Eny2	NM_175009	4
chr6	35245247	35245264	16	4.43618	Nup205	NM_027513	41
chr5	130059703	130059800	96	4.43001	Crcp	NM_007761	6
chr7	27638061	27638143	81	4.42849	Akt2	NM_007434	14
chr1	106772445	106772543	97	4.42369	Vps4b	NM_009190	1
chr2	142740913	142740992	78	4.42325	Kif16b	NM_001081133	11
chr2	164767706	164767763	56	4.42147	Dnttip1	NM_133763	12
chr18	5086709	5086797	87	4.4197	Svil	NM_153153	17
chr11	4884027	4884117	89	4.41132	Nipsnap1	NM_008698	4
chr6	28527723	28527736	12	4.40827	Snd1	NM_019776	7
chr11	75508832	75508970	137	4.39865	Prpf8	NM_138659	41
chr11	35824493	35824517	23	4.39713	Rars	NM_025936	9
chr9	54627897	54627959	61	4.39359	Acsbg1	NM_053178	11
chr18	6112262	6112387	124	4.39144	Arhgap12	NM_001039692	17
chr5	91143582	91143664	81	4.38378	Areg	NM_009704	3
chr9	98587550	98587621	70	4.38325	Copb2	NM_015827	20
chr10	89790697	89790734	36	4.38028	Uhrf1bp1l	NM_029166	10
chr11	107479485	107479605	119	4.37909	Psmd12	NM_025894	1
chr10	71262083	71262116	32	4.37679	Ube2d1	NM_145420	5
chr8	109778882	109778963	80	4.37416	Ap1g1	NM_009677	1
chr2	155901297	155901356	58	4.37367	Uqcc	NR_024487	5
chr1	87936748	87936781	32	4.36564	Dgkd	NM_177646	24
chr19	28531148	28531275	126	4.36372	Glis3	NM_175459	8
chr3	97742546	97742602	55	4.3629	Pde4dip	NM_001039376	25
chr19	3471978	3472034	55	4.36231	Ppp6r3	NM_001164159	8
chr7	118121160	118121220	59	4.36231	Arl6ip1	NM_019419	2
chr19	10066251	10066283	31	4.36231	Fads2	NM_019699	4
chr19	37000443	37000448	4	4.36231	Btaf1	NM_001080706	32
chr9	20915721	20915752	30	4.36231	Dnmt1	NM_001199431	12
chr4	48205175	48205230	54	4.35839	Erp44	NM_029572	4
chr18	31778867	31778954	86	4.35613	Ammecr1l	NM_001242430	7
chr15	76891142	76891244	101	4.35163	Zfp7	NM_145916	5
chr4	25269027	25269050	22	4.35103	Ufl1	NM_026194	12
chr8	40544943	40545025	81	4.3427	Vps37a	NM_033560	11
chr13	36725712	36725874	161	4.3412	Nrn1	NM_153529	1
chr14	46816177	46816216	38	4.338	Gmfb	NM_022023	5
chr3	89341507	89341520	12	4.33465	Adam15	NM_009614	3
chr5	138167045	138167156	110	4.33364	Mcm7	NM_008568	5
chr9	65695338	65695430	91	4.33353	Zfp609	NM_172536	1
chr11	120485262	120485321	58	4.33331	Mrpl12	NM_027204	2
chr12	51774650	51774791	140	4.332	Hectd1	NM_144788	23
chr3	100143761	100143828	66	4.33193	Wdr3	NM_175552	9
chr7	25746347	25746422	74	4.32246	Hnrnpul1	NM_178089	5
chr5	110152464	110152491	26	4.32036	Chfr	NM_172717	9
chr4	101166542	101166650	107	4.31944	Jak1	NM_146145	14
chr5	34604743	34604853	109	4.31925	Add1	NM_001102444	3
chr9	44158513	44158546	32	4.31644	Cbl	NM_007619	6
chr3	30801059	30801069	9	4.31031	Sec62	NM_027016	3
chr10	128543846	128543954	107	4.30965	Zc3h10	NM_134003	1
chr16	4045879	4045957	77	4.30919	Trap1	NM_026508	6
chr8	105876551	105876609	57	4.30589	Nutf2	NM_026532	4
chr9	96569690	96569748	57	4.30491	Rasa2	NM_053268	13
chr6	47799233	47799343	109	4.30337	Pdia4	NM_009787	3
chr11	60943542	60943607	64	4.29414	Map2k3	NM_008928	5
chr18	31636028	31636100	71	4.29036	Sap130	NM_172965	2
chr16	23492079	23492119	39	4.28878	Masp1	NM_008555	12
chr12	31937169	31937245	75	4.28802	Cog5	NM_001163126	23
chr11	117077026	117077131	104	4.2879	2810008D09Rik	NR_027059	1
chr3	88726279	88726389	109	4.28771	Rit1	NM_001163310	4
chr11	70984884	70984901	16	4.28602	Dhx33	NM_178367	1
chr15	53106026	53106135	108	4.28507	Ext1	NM_010162	9
chr8	26978954	26979080	125	4.28441	Zfp703	NM_001110508	3
chr4	41121013	41121128	114	4.28112	Nol6	NM_139236	19
chr11	120791854	120791944	89	4.27669	Dus1l	NM_026824	5
chr19	25410416	25410518	101	4.27132	Kank1	NM_181404	5
chr19	3864647	3864692	44	4.27125	Chka	NR_073190	2
chr2	120514142	120514216	73	4.26962	Zfp106	NM_011743	5
chr1	86530262	86530405	142	4.26939	Ptma	NM_008972	5
chr12	40329486	40329596	109	4.26852	Zfp277	NM_172575	7
chr1	180960734	180960776	41	4.26632	Tmem63a	NM_144794	11
chr10	41521944	41522008	63	4.26468	Cd164	NM_016898	2
chr14	86969504	86969554	49	4.26291	Diap3	NM_019670	14
chr3	116781077	116781148	70	4.25647	Agl	NM_001081326	19
chr18	36749213	36749244	30	4.25641	Ik	NM_011879	7
chr18	67789339	67789459	119	4.24624	4930549G23Rik	NR_045376	2
chr19	8902321	8902369	47	4.24579	Ganab	NM_008060	2
chr5	115240176	115240312	135	4.24431	Pop5	NM_026398	4
chr2	80530267	80530288	20	4.24416	Nckap1	NM_016965	16
chr3	101579519	101579652	132	4.23672	Atp1a1	NM_144900	4
chr18	76930138	76930217	78	4.23453	Ier3ip1	NM_025409	1
chrX	7178425	7178489	63	4.23251	Clcn5	NM_001243762	9
chr1	131332116	131332142	25	4.23194	Srgap2	NM_001081011	11
chr11	61579566	61579668	101	4.23042	Epn2	NM_001252189	9
chr15	76248771	76248901	129	4.22558	Grina	NM_023168	5
chr19	7025384	7025423	38	4.22487	Stip1	NM_016737	5
chr7	80713815	80713837	21	4.22235	Iqgap1	NM_016721	1
chr11	89017047	89017147	98	4.21955	Trim25	NM_009546	9
chr19	10191439	10191501	61	4.21928	Fads1	NM_146094	6
chr13	56128276	56128357	80	4.21838	H2afy	NM_001159515	8
chr15	31482872	31482924	51	4.21239	2014-03-06	NM_172606	11
chr6	88886960	88887028	67	4.21089	Mcm2	NM_008564	5
chr14	70441303	70441343	39	4.21066	Polr3d	NM_025945	6
chr7	118145478	118145644	165	4.20781	Smg1	NM_001031814	10
chr2	52416635	52416697	61	4.20768	Arl5a	NM_182994	5
chr3	34068160	34068253	92	4.20626	Fxr1	NM_001113189	16
chr4	133686416	133686557	140	4.20491	Arid1a	NM_001080819	5
chr12	11300606	11300709	102	4.20347	Smc6	NM_025695	21
chr5	31204997	31205130	132	4.20266	Ppm1g	NM_008014	5
chr12	69969088	69969145	56	4.20263	Sav1	NM_022028	2
chr3	89100736	89100832	95	4.19947	Fdps	NM_001253751	9
chr2	103766392	103766574	181	4.19897	Caprin1	NM_016739	1
chrX	94209328	94209369	40	4.19872	Eif2s3x	NM_012010	9
chr2	164424685	164424789	103	4.19796	Sdc4	NM_011521	1
chr9	103353866	103354068	201	4.19785	Cdv3	NM_001134426	1
chr11	70598979	70599026	46	4.19715	Mink1	NM_176893	4
chr2	18196582	18196619	36	4.19504	Mllt10	NM_001252561	16
chr11	83473119	83473160	40	4.19416	Taf15	NM_027427	1
chr3	145578252	145578359	106	4.19216	Znhit6	NM_001081094	3
chr11	98156722	98156932	208	4.1918	Med1	NM_013634	1
chr6	72842762	72842895	132	4.18686	Kcmf1	NM_019715	1
chr18	67860533	67860632	98	4.18416	Cep192	NM_027556	34
chr1	71572907	71572922	14	4.18336	Atic	NM_026195	12
chr17	56270190	56270291	100	4.18159	Ticam1	NM_174989	1
chr9	53594777	53594790	12	4.18055	Acat1	NM_144784	9
chr2	26960227	26960331	103	4.17172	Rexo4	NM_207234	5
chr13	8977397	8977434	36	4.17037	Gtpbp4	NM_027000	4
chr10	115221582	115221686	103	4.16643	Tbc1d15	NM_025706	12
chr14	20985736	20985750	13	4.16606	Vcl	NM_009502	5
chr6	97135175	97135271	95	4.16562	Eogt	NM_175313	12
chr3	94448383	94448524	140	4.16419	Mrpl9	NM_030116	7
chr9	108360094	108360222	127	4.16117	Usp4	NM_011678	4
chr9	107743836	107743913	76	4.16032	Rbm5	NM_148930	4
chr18	74677420	74677453	32	4.16006	Myo5b	NM_201600	16
chr11	106054682	106054766	83	4.16003	Dcaf7	NM_027946	7
chr5	140678073	140678179	105	4.15832	Iqce	NM_028833	9
chr3	100591870	100591949	78	4.15745	Man1a2	NM_010763	5
chr16	45980606	45980697	90	4.1572	Plcxd2	NM_001134480	3
chr6	115805511	115805570	58	4.15469	Rpl32	NM_172086	1
chr10	58421486	58421579	92	4.15344	Lims1	NM_201242	10
chr3	152363977	152364044	66	4.15145	Usp33	NM_001076676	7
chr5	122787942	122788019	76	4.15099	Anapc5	NM_021505	1
chr17	35267386	35267484	97	4.14869	H2-D1	NM_010380	8
chr8	123226986	123227011	24	4.14747	Cdk10	NM_194444	3
chr12	3309433	3309554	120	4.14419	Rab10	NM_016676	6
chr2	180979660	180979721	60	4.14419	Arfgap1	NM_001177710	10
chr17	42794453	42794503	49	4.14251	Cd2ap	NM_009847	1
chr7	127784847	127784950	102	4.13879	Setd1a	NM_178029	7
chr17	35887834	35887893	58	4.13667	Dhx16	NM_026987	14
chr10	12463324	12463361	36	4.13417	Utrn	NM_011682	16
chr14	60219963	60220116	152	4.13313	Nupl1	NM_170591	1
chr4	137543930	137543994	63	4.13024	Hspg2	NM_008305	57
chr17	26682677	26682726	48	4.12838	Atp6v0e	NM_025272	2
chr1	172071464	172071570	105	4.12367	Ncstn	NM_021607	9
chr8	84676169	84676259	89	4.12336	Nacc1	NM_025788	4
chr6	30213464	30213564	99	4.12068	Ube2h	NM_009459	1
chr9	106703521	106703646	124	4.12055	Rad54l2	NM_030730	6
chr11	5079484	5079531	46	4.1198	Ewsr1	NM_007968	9
chr14	20688998	20689052	53	4.11598	Sec24c	NM_001168273	12
chr3	106547679	106547706	26	4.11064	Cept1	NM_133869	9
chr7	112903019	112903140	120	4.11024	Tead1	NM_009346	13
chr2	180195399	180195479	79	4.10995	Lama5	NM_001081171	55
chr13	56727511	56727597	85	4.10814	Smad5	NM_001164042	3
chr15	8151712	8151726	13	4.10793	Nup155	NM_133227	30
chr7	126496628	126496647	18	4.10739	Atxn2l	NM_183020	13
chr19	34240016	34240119	102	4.10619	Stambpl1	NM_029682	11
chrX	100494921	100495076	154	4.1058	Igbp1	NM_008784	2
chr10	67255477	67255520	42	4.10326	Jmjd1c	NM_207221	26
chr9	55495741	55495810	68	4.10268	Etfa	NM_145615	10
chr5	118113688	118113770	81	4.10212	Fbxw8	NM_172721	7
chr19	6910707	6910835	127	4.09844	Trmt112	NM_026306	5
chr9	15309858	15310003	144	4.09771	Taf1d	NM_029248	4
chr11	116132089	116132131	41	4.09631	Mrpl38	NM_024177	1
chr6	124821885	124821958	72	4.09628	Usp5	NM_013700	12
chr2	32421325	32421391	65	4.09386	Slc25a25	NM_001164358	9
chr2	29145900	29146085	184	4.08935	Setx	NM_198033	10
chr10	19006908	19006957	48	4.08815	Tnfaip3	NM_009397	5
chr19	4792726	4792824	97	4.08635	Rbm4	NM_009032	3
chr17	80419008	80419129	120	4.08097	Sos1	NM_009231	8
chr2	85058322	85058481	158	4.07962	Tnks1bp1	NM_001081260	5
chr7	125707548	125707692	143	4.07683	Gtf3c1	NM_207239	37
chr6	119949097	119949211	113	4.07467	Wnk1	NM_001199084	10
chr15	98643763	98643857	93	4.0691	Cacnb3	NM_007581	13
chr4	132370812	132370903	90	4.06703	Phactr4	NM_175306	8
chr8	46635524	46635553	28	4.06641	Casp3	NM_009810	5
chrX	103460896	103461013	116	4.06517	Xist	NR_001463	1
chr2	77198288	77198355	66	4.06337	Sestd1	NM_175465	7
chr13	54680850	54680936	85	4.06201	Rnf44	NR_027395	1
chr4	46152026	46152086	59	4.05921	Ncbp1	NM_001033201	7
chr13	59791775	59791844	68	4.05909	Zcchc6	NM_153538	11
chr7	73493424	73493505	79	4.05788	Chd2	NM_001081345	26
chr2	25348591	25348692	100	4.05415	Man1b1	NM_001029983	10
chr14	75763328	75763412	83	4.04983	Slc25a30	NM_026232	2
chr7	135098841	135098882	40	4.0478	Dock1	NM_001033420	33
chr16	36085016	36085164	147	4.04727	Ccdc58	NM_001159422	3
chr15	73125163	73125226	62	4.04648	Ago2	NM_153178	12
chr9	7933067	7933204	136	4.04393	Yap1	NM_001171147	1
chr8	85264143	85264206	62	4.04389	Vps35	NM_022997	4
chr6	122882267	122882368	100	4.04368	Necap1	NM_026267	5
chr9	65032592	65032625	32	4.04262	Dpp8	NM_028906	1
chr15	59378867	59379025	157	4.04219	Nsmce2	NM_001164604	2
chr15	99321630	99321761	130	4.04211	Fmnl3	NM_011711	10
chr11	62894271	62894414	142	4.03339	Tvp23b	NM_026210	7
chr5	8974180	8974217	36	4.03238	Crot	NM_023733	8
chr13	113593035	113593139	103	4.0317	Snx18	NM_130796	1
chr2	118115829	118115879	49	4.03162	Thbs1	NM_011580	7
chr4	116156199	116156222	22	4.03042	Pomgnt1	NM_026651	17
chr5	34499273	34499300	26	4.03042	Tnip2	NM_139064	2
