# Supplementary material for: Partial Hepatectomy Induced Long Noncoding RNA Inhibits Hepatocyte Proliferation during Liver Regeneration
Source: PLoS One. 2015 Jul 24;10(7):e0132798. doi: 10.1371/journal.pone.0132798 (PMC4514479; doi:10.1371/journal.pone.0132798)
Supplement: S4 Table — (XLSX) [file pone.0132798.s009.xlsx]

## Sheet: S4 Table
S4 Table. Transcripts identified in both RNA-seq analyses in livers treated with LncPHx2_ASO1 and LncPHx2 RNA-interactome study.
Upregulated transcripts
Fdps
Mink1
Rnf44
Tnfaip3
Mcm7
Trim8
Mcm3
Mcm2
Acly
Phactr4
Svil
Arid1a
Ubap2
Zfp703
Atxn2l
Prrc2a
Dnmt1
Setd1a
Dhx16
Nacc1
Atxn2
Hnrnpul1
R3hdm2
Akap8l
Crtc2
Smarcd1
Bcl9l
Downregulated transcripts
Etfa
Nmd3
Gmfb
Cept1
Skp1a
Acat1
2810408I11Rik
Slc30a5
Akr1c12
Ireb2
